# Supplementary material for: Large-bodied birds are over-represented in unstructured citizen science data
Source: Sci Rep. 2021 Sep 24;11:19073. doi: 10.1038/s41598-021-98584-7 (PMC8463711; doi:10.1038/s41598-021-98584-7)
Supplement: Supplementary file 2 — Supplementary Table S1. [file 41598_2021_98584_MOESM2_ESM.csv]

STATE	STATE_CODE	COMMON_NAME	SCIENTIFIC_NAME	ebird_species_obs	ebird_number_checklists	ebird_percent_checklists	eBird_presence	inat_species_obs	inat_total_obs	inat_percent_obs	inat_presence	order	family	TipLabel	adult_body_mass_g	female_body_mass_g	male_body_mass_g	avg_flock_size	max_distance	max_brightness	bird_color	IUCN_category	paternal_care	log_mass	percent_ground_forage	migration	research_effort	residuals
Alabama	US-AL	Black-crowned Night-Heron	Nycticorax nycticorax	1140	110830	1.0286023639808717	1	5	8005	0.06246096189881324	1	Pelecaniformes	Ardeidae (Herons, Egrets, and Bitterns)	Nycticorax_nycticorax	NA	NA	NA	4.934594230159991	NA	NA	NA	NA	NA	NA	NA	NA	NA	-0.10207291969430393
Alabama	US-AL	Pectoral Sandpiper	Calidris melanotos	1143	110830	1.031309212307137	1	8	8005	0.09993753903810118	1	Charadriiformes	Scolopacidae (Sandpipers and Allies)	Calidris_melanotos	85	65.1	97.8	10.545701603005272	NA	NA	NA	LC	NA	NA	NA	NA	NA	0.07313244324109927
Alabama	US-AL	Sharp-shinned Hawk	Accipiter striatus	1186	110830	1.0701073716502751	1	5	8005	0.06246096189881324	1	Accipitriformes	Accipitridae (Hawks, Eagles, and Kites)	Accipiter_erythronemius	138.5	174	103	1.667089428454836	NA	NA	NA	LC	NA	NA	NA	NA	NA	-0.11540727294074211
Alabama	US-AL	Solitary Sandpiper	Tringa solitaria	1191	110830	1.074618785527384	1	13	8005	0.16239850093691444	1	Charadriiformes	Scolopacidae (Sandpipers and Allies)	Tringa_solitaria	48.5	53.55	49.55	1.8410800189102603	NA	NA	NA	LC	NA	NA	NA	NA	NA	0.25115140643500133
Alabama	US-AL	American Oystercatcher	Haematopus palliatus	1220	110830	1.100784986014617	1	9	8005	0.11242973141786385	1	Charadriiformes	Haematopodidae (Oystercatchers)	Haematopus_palliatus	560	616	554.5	9.843196208761519	NA	NA	NA	LC	NA	NA	NA	NA	NA	0.09691396670716834
Alabama	US-AL	Northern Pintail	Anas acuta	1221	110830	1.1016872687900388	1	7	8005	0.08744534665833854	1	Anseriformes	Anatidae (Ducks, Geese, and Waterfowl)	Anas_acuta	872.25	861.75	930	40.492281261955114	NA	NA	NA	LC	NA	NA	NA	NA	NA	-2.7223089622208357e-4
Alabama	US-AL	Wild Turkey	Meleagris gallopavo	1246	110830	1.1242443381755842	1	34	8005	0.4247345409119301	1	Galliformes	Phasianidae (Pheasants, Grouse, and Allies)	Meleagris_gallopavo	5811	4300	7400	7.56835714120231	NA	NA	NA	LC	NA	NA	NA	NA	NA	0.6338737466246551
Alabama	US-AL	Marsh Wren	Cistothorus palustris	1251	110830	1.1287557520526932	1	4	8005	0.04996876951905059	1	Passeriformes	Troglodytidae (Wrens)	Cistothorus_palustris	11.25	10.3	11.65	3.012483055539631	5886.082946218158	232.72908059999997	0.7352242565917935	LC	1	1.028750139	0	1	3	-0.21257424825653792
Alabama	US-AL	American Pipit	Anthus rubescens	1264	110830	1.1404854281331769	1	4	8005	0.04996876951905059	1	Passeriformes	Motacillidae (Wagtails and Pipits)	Anthus_rubescens	NA	NA	NA	9.656844058916759	3954.681592062401	183.84366619999997	0.4078146539670316	NA	1	1.316328962	90	2	2	-0.2160590368567655
Alabama	US-AL	Gull-billed Tern	Gelochelidon nilotica	1299	110830	1.1720653252729407	1	6	8005	0.07495315427857589	1	Charadriiformes	Laridae (Gulls, Terns, and Skimmers)	Sterna_nilotica	220.5	235	230	7.33113187685147	NA	NA	NA	NA	NA	NA	NA	NA	NA	-0.07913790577688895
Alabama	US-AL	Redhead	Aythya americana	1321	110830	1.1919155463322206	1	8	8005	0.09993753903810118	1	Anseriformes	Anatidae (Ducks, Geese, and Waterfowl)	Aythya_americana	1056.25	1012.5	1118	47.60958675734731	NA	NA	NA	LC	NA	NA	NA	NA	NA	0.024345490018088275
Alabama	US-AL	Mississippi Kite	Ictinia mississippiensis	1322	110830	1.1928178291076423	1	12	8005	0.14990630855715179	1	Accipitriformes	Accipitridae (Hawks, Eagles, and Kites)	Ictinia_mississippiensis	281	311	245	26.202280956522586	NA	NA	NA	LC	NA	NA	NA	NA	NA	0.18379125661179543
Alabama	US-AL	Piping Plover	Charadrius melodus	1322	110830	1.1928178291076423	1	4	8005	0.04996876951905059	1	Charadriiformes	Charadriidae (Plovers and Lapwings)	Charadrius_melodus	54.40833333	54.6	54.9	4.842001949118574	NA	NA	NA	NT	NA	NA	NA	NA	NA	-0.23118209135902243
Alabama	US-AL	Western Sandpiper	Calidris mauri	1427	110830	1.2875575205269332	1	2	8005	0.024984384759525295	1	Charadriiformes	Scolopacidae (Sandpipers and Allies)	Calidris_mauri	26.71666667	31	26.6	101.31144841219685	NA	NA	NA	LC	NA	NA	NA	NA	NA	-0.478793643140652
Alabama	US-AL	Chestnut-sided Warbler	Setophaga pensylvanica	1427	110830	1.2875575205269332	1	2	8005	0.024984384759525295	1	Passeriformes	Parulidae (New World Warblers)	Dendroica_pensylvanica	9.6	9.275	9.725	1.9789185177046753	6575.1588094727485	253.21871	0.852539869499572	LC	1	0.968482949	0	2	3	-0.478793643140652
Alabama	US-AL	Mottled Duck	Anas fulvigula	1442	110830	1.3010917621582603	1	7	8005	0.08744534665833854	1	Anseriformes	Anatidae (Ducks, Geese, and Waterfowl)	Anas_fulvigula	1082	1095	1142	5.69749789827915	NA	NA	NA	LC	NA	NA	NA	NA	NA	-0.05634968972377721
Alabama	US-AL	Semipalmated Sandpiper	Calidris pusilla	1454	110830	1.3119191554633223	1	6	8005	0.07495315427857589	1	Charadriiformes	Scolopacidae (Sandpipers and Allies)	Calidris_pusilla	26.36666667	26.75	24.75	70.3290785628437	NA	NA	NA	NT	NA	NA	NA	NA	NA	-0.1171351605328391
Alabama	US-AL	Common Ground-Dove	Columbina passerina	1550	110830	1.3985383019038167	1	3	8005	0.037476577139287946	1	Columbiformes	Columbidae (Pigeons and Doves)	Columbina_passerina	NA	NA	NA	3.0329424725332275	NA	NA	NA	NA	NA	NA	NA	NA	NA	-0.38172515180233507
Alabama	US-AL	Black Skimmer	Rynchops niger	1601	110830	1.4445547234503293	1	10	8005	0.12492192379762648	1	Charadriiformes	Laridae (Gulls, Terns, and Skimmers)	Rynchops_niger	299.5	254	346.5	63.46130628598453	NA	NA	NA	LC	NA	NA	NA	NA	NA	0.046694975431637475
Alabama	US-AL	Winter Wren	Troglodytes hiemalis	1604	110830	1.4472615717765949	1	6	8005	0.07495315427857589	1	Passeriformes	Troglodytidae (Wrens)	Troglodytes_troglodytes	9.225	9.175	9.85	1.4624752543042652	5051.3315329151455	213.1290908	0.5939705463547303	LC	1	0.968137243	50	1	3	-0.15023071503812477
Alabama	US-AL	American Wigeon	Mareca americana	1649	110830	1.4878642966705764	1	16	8005	0.19987507807620236	1	Anseriformes	Anatidae (Ducks, Geese, and Waterfowl)	Anas_americana	786	710	792	29.865986404398004	NA	NA	NA	LC	NA	NA	NA	NA	NA	0.22579356609447587
Alabama	US-AL	Anhinga	Anhinga anhinga	1656	110830	1.4941802760985292	1	29	8005	0.3622735790131168	1	Suliformes	Anhingidae (Anhingas)	Anhinga_anhinga	1235	1226.5	1250	4.4551590755642225	NA	NA	NA	LC	NA	NA	NA	NA	NA	0.4710380104878716
Alabama	US-AL	Wilson's Snipe	Gallinago delicata	1668	110830	1.5050076694035912	1	14	8005	0.1748906933166771	1	Charadriiformes	Scolopacidae (Sandpipers and Allies)	NA	NA	NA	NA	3.4317592411007616	6647.40544859258	254.99999999999997	0.8647792356565931	NA	NA	NA	NA	NA	NA	0.16757418995639384
Alabama	US-AL	White Ibis	Eudocimus albus	1671	110830	1.5077145177298565	1	18	8005	0.2248594628357277	1	Pelecaniformes	Threskiornithidae (Ibises and Spoonbills)	Eudocimus_albus	NA	NA	NA	21.116113272188965	NA	NA	NA	LC	NA	NA	NA	NA	NA	0.26963081151130996
Alabama	US-AL	Worm-eating Warbler	Helmitheros vermivorum	1678	110830	1.5140304971578094	1	1	8005	0.012492192379762648	1	Passeriformes	Parulidae (New World Warblers)	Helmitheros_vermivorum	13.2	15.2	13.2	1.397314102185376	4616.275622471524	208.49455659999998	0.5212745732034963	LC	1	1.152288344	0	2	0	-0.7095019227082366
Alabama	US-AL	Louisiana Waterthrush	Parkesia motacilla	1692	110830	1.5266624560137145	1	11	8005	0.13741411617738913	1	Passeriformes	Parulidae (New World Warblers)	Seiurus_motacilla	20.825	20.85	20.1	1.3286999837605749	6059.172482105481	237.5612306	0.7646408387755854	LC	1	1.298853076	50	2	1	0.06584861962501919
Alabama	US-AL	Swainson's Thrush	Catharus ustulatus	1748	110830	1.5771902914373366	1	7	8005	0.08744534665833854	1	Passeriformes	Turdidae (Thrushes and Allies)	Catharus_ustulatus	30.06666667	30.45	29.7	2.455053389506819	3984.0508026392995	186.436547	0.4130990884251776	LC	1	1.481442629	50	2	3	-0.1212184135124897
Alabama	US-AL	Great Horned Owl	Bubo virginianus	1760	110830	1.5880176847423981	1	23	8005	0.28732042473454095	1	Strigiformes	Strigidae (Owls)	Bubo_magellanicus	1377.25	1541.625	1304	1.4037108065550412	NA	NA	NA	LC	NA	NA	NA	NA	NA	0.353596675223894
Alabama	US-AL	Ruddy Duck	Oxyura jamaicensis	1762	110830	1.5898222502932418	1	10	8005	0.12492192379762648	1	Anseriformes	Anatidae (Ducks, Geese, and Waterfowl)	Oxyura_jamaicensis	550	549	590	28.02316671988579	NA	NA	NA	LC	NA	NA	NA	NA	NA	0.014395286965822495
Alabama	US-AL	Snowy Plover	Charadrius nivosus	1776	110830	1.6024542091491474	1	16	8005	0.19987507807620236	1	Charadriiformes	Charadriidae (Plovers and Lapwings)	NA	NA	NA	NA	9.77273036893734	6647.40544859258	254.99999999999997	0.8647792356565931	NA	NA	NA	NA	NA	NA	0.20078380665232878
Alabama	US-AL	Clapper Rail	Rallus crepitans	1800	110830	1.624108995759271	1	7	8005	0.08744534665833854	1	Gruiformes	Rallidae (Rails, Gallinules, and Coots)	Rallus_longirostris	294.8333334	266.5	323	2.7571232213344707	NA	NA	NA	LC	NA	NA	NA	NA	NA	-0.1310998034516828
Alabama	US-AL	Sandhill Crane	Antigone canadensis	1801	110830	1.6250112785346926	1	41	8005	0.5121798875702686	1	Gruiformes	Gruidae (Cranes)	Grus_canadensis	4170	4118.375	4535	96.52101940952964	NA	NA	NA	LC	NA	NA	NA	NA	NA	0.5888722834652917
Alabama	US-AL	Green-winged Teal	Anas crecca	1818	110830	1.6403500857168636	1	5	8005	0.06246096189881324	1	Anseriformes	Anatidae (Ducks, Geese, and Waterfowl)	Anas_crecca	NA	NA	NA	25.017445668842935	NA	NA	NA	NA	NA	NA	NA	NA	NA	-0.2593926302185458
Alabama	US-AL	Yellow Warbler	Setophaga petechia	1857	110830	1.6755391139583145	1	9	8005	0.11242973141786385	1	Passeriformes	Parulidae (New World Warblers)	Dendroica_aestiva	NA	NA	NA	2.6246960250668856	NA	NA	NA	NA	NA	NA	NA	NA	NA	-0.044698569828058476
Alabama	US-AL	Northern Bobwhite	Colinus virginianus	1874	110830	1.6908779211404854	1	6	8005	0.07495315427857589	1	Galliformes	Odontophoridae (New World Quail)	Colinus_virginianus	173.3333333	117	150	4.2726271498026716	NA	NA	NA	NT	NA	NA	NA	NA	NA	-0.20267233652112512
Alabama	US-AL	Horned Grebe	Podiceps auritus	1919	110830	1.7314806460344672	1	17	8005	0.21236727045596504	1	Podicipediformes	Podicipedidae (Grebes)	Podiceps_auritus	420.5833333	378	441	5.446677472927912	NA	NA	NA	VU	NA	NA	NA	NA	NA	0.1995034682284745
Alabama	US-AL	Kentucky Warbler	Geothlypis formosa	1927	110830	1.738698908237842	1	5	8005	0.06246096189881324	1	Passeriformes	Parulidae (New World Warblers)	Oporornis_formosus	14.115	14.2	14.25	1.4259476305266578	5641.0391589012725	231.85169699999997	0.6945650176747776	LC	1	1.146128036	80	2	2	-0.2790201110503439
Alabama	US-AL	Broad-winged Hawk	Buteo platypterus	1933	110830	1.7441126048903726	1	13	8005	0.16239850093691444	1	Accipitriformes	Accipitridae (Hawks, Eagles, and Kites)	Buteo_platypterus	437	490	420	71.35778853055491	NA	NA	NA	LC	NA	NA	NA	NA	NA	0.08790874610570494
Alabama	US-AL	Reddish Egret	Egretta rufescens	1959	110830	1.76757195705134	1	15	8005	0.18738288569643974	1	Pelecaniformes	Ardeidae (Herons, Egrets, and Bitterns)	Egretta_rufescens	613.75	-999	-999	2.1097481732138372	NA	NA	NA	NT	NA	NA	NA	NA	NA	0.14139694403367892
Alabama	US-AL	Red-breasted Nuthatch	Sitta canadensis	1987	110830	1.7928358747631508	1	12	8005	0.14990630855715179	1	Passeriformes	Sittidae (Nuthatches)	Sitta_canadensis	10.35	10	11	2.0015635915273444	6008.251229176253	228.93656620000002	0.7547958479185752	LC	1	0.991226076	0	0	3	0.046436486900362756
Alabama	US-AL	Bonaparte's Gull	Chroicocephalus philadelphia	2051	110830	1.8505819723901469	1	15	8005	0.18738288569643974	1	Charadriiformes	Laridae (Gulls, Terns, and Skimmers)	Larus_philadelphia	191	175	189	49.25251307124156	NA	NA	NA	LC	NA	NA	NA	NA	NA	0.1259270664247988
Alabama	US-AL	Spotted Sandpiper	Actitis macularius	2084	110830	1.880357303979067	1	14	8005	0.1748906933166771	1	Charadriiformes	Scolopacidae (Sandpipers and Allies)	Actitis_macularius	41.85833333	47.25	36.9	2.005030955773258	NA	NA	NA	LC	NA	NA	NA	NA	NA	0.09251793924490437
Alabama	US-AL	Dunlin	Calidris alpina	2097	110830	1.8920869800595506	1	5	8005	0.06246096189881324	1	Charadriiformes	Scolopacidae (Sandpipers and Allies)	Calidris_alpina	54.6	57.125	52.25	90.85047226128422	NA	NA	NA	LC	NA	NA	NA	NA	NA	-0.30751826495856727
Alabama	US-AL	Short-billed Dowitcher	Limnodromus griseus	2103	110830	1.8975006767120817	1	9	8005	0.11242973141786385	1	Charadriiformes	Scolopacidae (Sandpipers and Allies)	Limnodromus_griseus	110.375	116.25	109.125	27.713016805079292	NA	NA	NA	LC	NA	NA	NA	NA	NA	-0.08663261108237276
Alabama	US-AL	Hooded Merganser	Lophodytes cucullatus	2134	110830	1.9254714427501578	1	19	8005	0.23735165521549034	1	Anseriformes	Anatidae (Ducks, Geese, and Waterfowl)	Lophodytes_cucullatus	617	617	617	5.554367758542062	NA	NA	NA	LC	NA	NA	NA	NA	NA	0.20946475860214162
Alabama	US-AL	Baltimore Oriole	Icterus galbula	2141	110830	1.9317874221781106	1	4	8005	0.04996876951905059	1	Passeriformes	Icteridae (Troupials and Allies)	Icterus_galbula	33.9	33.2	34.7	2.396809192208242	4906.436883904733	208.48609159999998	0.5692468231266447	LC	1	1.516535374	30	2	3	-0.3936991321723945
Alabama	US-AL	Magnolia Warbler	Setophaga magnolia	2216	110830	1.999458630334747	1	5	8005	0.06246096189881324	1	Passeriformes	Parulidae (New World Warblers)	Dendroica_magnolia	8.6	8.275	8.7	1.9611556319639216	6245.920420281668	214.02831079999999	0.791625902331766	LC	1	0.911157609	0	2	3	-0.32612391938623814
Alabama	US-AL	Red-breasted Merganser	Mergus serrator	2219	110830	2.0021654786610124	1	17	8005	0.21236727045596504	1	Anseriformes	Anatidae (Ducks, Geese, and Waterfowl)	Mergus_serrator	1042.583333	908	1135	23.050358930206126	NA	NA	NA	LC	NA	NA	NA	NA	NA	0.1505413037692834
Alabama	US-AL	Black-throated Green Warbler	Setophaga virens	2238	110830	2.019308851394027	1	11	8005	0.13741411617738913	1	Passeriformes	Parulidae (New World Warblers)	Dendroica_virens	9	8.5	9	1.98775895229425	5487.9026314330295	218.5337592	0.6670443619829056	LC	1	0.939519253	0	2	3	-0.028423915848228447
Alabama	US-AL	Lesser Yellowlegs	Tringa flavipes	2263	110830	2.041865920779572	1	14	8005	0.1748906933166771	1	Charadriiformes	Scolopacidae (Sandpipers and Allies)	Tringa_flavipes	81.7	83.7	81.8	8.025009317651705	NA	NA	NA	LC	NA	NA	NA	NA	NA	0.06474152099668326
Alabama	US-AL	Barred Owl	Strix varia	2348	110830	2.1185599566904267	1	36	8005	0.4497189256714554	1	Strigiformes	Strigidae (Owls)	Strix_varia	NA	NA	NA	1.3185997002329974	NA	NA	NA	LC	NA	NA	NA	NA	NA	0.4444228708715804
Alabama	US-AL	Least Tern	Sternula antillarum	2495	110830	2.251195524677434	1	12	8005	0.14990630855715179	1	Charadriiformes	Laridae (Gulls, Terns, and Skimmers)	Sterna_antillarum	46.85	49.3	46.2	10.896125134345196	NA	NA	NA	LC	NA	NA	NA	NA	NA	-0.030304824815966
Alabama	US-AL	Semipalmated Plover	Charadrius semipalmatus	2510	110830	2.2647297663087613	1	7	8005	0.08744534665833854	1	Charadriiformes	Charadriidae (Plovers and Lapwings)	Charadrius_semipalmatus	52	48	47.5	17.548628043813938	NA	NA	NA	LC	NA	NA	NA	NA	NA	-0.24317867537951268
Alabama	US-AL	Tricolored Heron	Egretta tricolor	2512	110830	2.2665343318596047	1	16	8005	0.19987507807620236	1	Pelecaniformes	Ardeidae (Herons, Egrets, and Bitterns)	Egretta_tricolor	321.95	334	415	4.9516108868641115	NA	NA	NA	LC	NA	NA	NA	NA	NA	0.0839117737040946
Alabama	US-AL	Sandwich Tern	Thalasseus sandvicensis	2538	110830	2.289993684020572	1	10	8005	0.12492192379762648	1	Charadriiformes	Laridae (Gulls, Terns, and Skimmers)	Sterna_sandvicensis	208	237	296	22.613691068163114	NA	NA	NA	LC	NA	NA	NA	NA	NA	-0.10861544972883361
Alabama	US-AL	Acadian Flycatcher	Empidonax virescens	2547	110830	2.2981142289993683	1	3	8005	0.037476577139287946	1	Passeriformes	Tyrannidae (Tyrant Flycatchers)	Empidonax_virescens	12.7	12.8	13.25	1.5723093031778772	6033.516810607069	236.6122246	0.7602421693373868	LC	1	1.100370545	0	2	3	-0.5491413599545987
Alabama	US-AL	Blue-headed Vireo	Vireo solitarius	2552	110830	2.3026256428764778	1	6	8005	0.07495315427857589	1	Passeriformes	Vireonidae (Vireos, Shrike-Babblers, and Erpornis)	Vireo_solitarius	15.55833333	15.4	15.3	1.4621349998740396	6257.560229301242	242.267959	0.7982193500326129	LC	1	1.184691431	0	2	3	-0.3067643887105251
Alabama	US-AL	Northern Harrier	Circus hudsonius	2596	110830	2.3423260849950376	1	13	8005	0.16239850093691444	1	Accipitriformes	Accipitridae (Hawks, Eagles, and Kites)	Circus_cyaneus	436.5	522.5	346	1.4728244922034794	NA	NA	NA	LC	NA	NA	NA	NA	NA	-0.011496640708729407
Alabama	US-AL	Tennessee Warbler	Oreothlypis peregrina	2673	110830	2.411801858702517	1	10	8005	0.12492192379762648	1	Passeriformes	Parulidae (New World Warblers)	Vermivora_peregrina	9.55	9.65	9.9	2.9507038029317565	5664.8108247146865	221.13223619999997	0.696722996672908	LC	1	0.949390007	0	2	2	-0.12608481357778756
Alabama	US-AL	Lesser Scaup	Aythya affinis	2739	110830	2.471352521880357	1	25	8005	0.3123048094940662	1	Anseriformes	Anatidae (Ducks, Geese, and Waterfowl)	Aythya_affinis	788.5	750	842.5	24.3181816909409	NA	NA	NA	LC	NA	NA	NA	NA	NA	0.23927389821789555
Alabama	US-AL	Orange-crowned Warbler	Oreothlypis celata	2843	110830	2.5651899305242263	1	11	8005	0.13741411617738913	1	Passeriformes	Parulidae (New World Warblers)	Vermivora_celata	9.2	9.45	9.05	2.2593311519998167	4130.131110167596	172.8330542	0.435002068314711	LC	1	0.966423346	0	1	2	-0.1090802668715959
Alabama	US-AL	Cliff Swallow	Petrochelidon pyrrhonota	2875	110830	2.594062979337725	1	14	8005	0.1748906933166771	1	Passeriformes	Hirundinidae (Swallows)	Petrochelidon_pyrrhonota	NA	NA	NA	21.497952930877076	6316.504363817094	247.09652799999998	0.8087631742140267	LC	1	1.334453751	0	2	3	-0.01594317361317684
Alabama	US-AL	White-winged Dove	Zenaida asiatica	2912	110830	2.627447442028332	1	3	8005	0.037476577139287946	1	Columbiformes	Columbidae (Pigeons and Doves)	Zenaida_asiatica	153	153	-999	10.262938229871606	NA	NA	NA	LC	NA	NA	NA	NA	NA	-0.5942848789777029
Alabama	US-AL	Pine Siskin	Spinus pinus	2933	110830	2.64639538031219	1	21	8005	0.2623360399750156	1	Passeriformes	Fringillidae (Finches, Euphonias, and Allies)	Carduelis_pinus	13.05	-999	-999	9.370787062413282	5627.726686276451	219.2191762	0.6902754167330322	LC	1	1.103803721	50	1	3	0.1436556447909011
Alabama	US-AL	Ruddy Turnstone	Arenaria interpres	2974	110830	2.6833889741044845	1	27	8005	0.3372891942535915	1	Charadriiformes	Scolopacidae (Sandpipers and Allies)	Arenaria_interpres	135	120.3	110.3	11.758205341878131	NA	NA	NA	LC	NA	NA	NA	NA	NA	0.24371158565624657
Alabama	US-AL	Greater Yellowlegs	Tringa melanoleuca	2974	110830	2.6833889741044845	1	13	8005	0.16239850093691444	1	Charadriiformes	Scolopacidae (Sandpipers and Allies)	Tringa_melanoleuca	170	175	164.5	4.791255776804322	NA	NA	NA	LC	NA	NA	NA	NA	NA	-0.057318410007734716
Alabama	US-AL	Yellow-throated Warbler	Setophaga dominica	2999	110830	2.7059460434900298	1	7	8005	0.08744534665833854	1	Passeriformes	Parulidae (New World Warblers)	Dendroica_dominica	9.7	9.5	9.9	1.48990316267193	5892.732031344228	205.5187154	0.7318247688785205	LC	1	0.986771734	0	1	3	-0.30317820026574926
Alabama	US-AL	Purple Finch	Haemorhous purpureus	3003	110830	2.709555174591717	1	19	8005	0.23735165521549034	1	Passeriformes	Fringillidae (Finches, Euphonias, and Allies)	Carpodacus_purpureus	25.23333333	25.1	25.55	3.292726104848931	4366.192780656502	188.95568319999998	0.47669681808273773	LC	1	1.367355921	33	1	2	0.09431251373164275
Alabama	US-AL	Loggerhead Shrike	Lanius ludovicianus	3051	110830	2.7528647478119646	1	38	8005	0.4747033104309807	1	Passeriformes	Laniidae (Shrikes)	Lanius_ludovicianus	47.225	43.7	47.3	1.5353004672025887	6586.214636858949	253.2578394	0.8543742479593939	NT	1	1.717382542	80	1	3	0.37900178763670084
Alabama	US-AL	Prairie Warbler	Setophaga discolor	3146	110830	2.8385816114770366	1	12	8005	0.14990630855715179	1	Passeriformes	Parulidae (New World Warblers)	Dendroica_discolor	7.65	7.5	8	1.823291071580282	6174.290728532449	227.6366104	0.7820329679906625	LC	1	0.883661435	20	1	3	-0.10845524906963698
Alabama	US-AL	Yellow-breasted Chat	Icteria virens	3147	110830	2.8394838942524587	1	15	8005	0.18738288569643974	1	Passeriformes	Icteriidae (Yellow-breasted Chat)	Icteria_virens	25.3	25.25	24.9	1.6813165758974853	5413.230769552448	203.23593300000002	0.6521692740459095	LC	1	1.396199347	0	2	3	-0.018385748319336405
Alabama	US-AL	Black-bellied Plover	Pluvialis squatarola	3255	110830	2.936930433998015	1	18	8005	0.2248594628357277	1	Charadriiformes	Charadriidae (Plovers and Lapwings)	Pluvialis_squatarola	NA	NA	NA	17.67866484229117	NA	NA	NA	NA	NA	NA	NA	NA	NA	0.044873784293674945
Alabama	US-AL	Boat-tailed Grackle	Quiscalus major	3273	110830	2.9531715239556076	1	20	8005	0.24984384759525297	1	Passeriformes	Icteridae (Troupials and Allies)	Quiscalus_major	166	111.2	206	13.261320107514605	6005.862373155865	211.3687778	0.7514963273020898	LC	0	2.200029267	70	0	3	0.08648055821796752
Alabama	US-AL	Northern Shoveler	Spatula clypeata	3315	110830	2.991067400523324	1	18	8005	0.2248594628357277	1	Anseriformes	Anatidae (Ducks, Geese, and Waterfowl)	Anas_clypeata	613	590	636	32.09575008600513	NA	NA	NA	LC	NA	NA	NA	NA	NA	0.03871684089175165
Alabama	US-AL	House Wren	Troglodytes aedon	3323	110830	2.9982856627266985	1	18	8005	0.2248594628357277	1	Passeriformes	Troglodytidae (Wrens)	Troglodytes_aedon	11	11.45	10.95	2.025024117432387	5419.4420081002845	220.4516088	0.6560425497952311	LC	1	1.040404529	0	1	3	0.03790434690453015
Alabama	US-AL	American Coot	Fulica americana	3358	110830	3.029865559866462	1	63	8005	0.7870081199250468	1	Gruiformes	Rallidae (Rails, Gallinules, and Coots)	Fulica_caribaea	620.5	538	688	46.37497063457263	NA	NA	NA	LC	NA	NA	NA	NA	NA	0.5617989065179249
Alabama	US-AL	Prothonotary Warbler	Protonotaria citrea	3374	110830	3.044302084273211	1	29	8005	0.3622735790131168	1	Passeriformes	Parulidae (New World Warblers)	Protonotaria_citrea	14.95	16.45	14.65	1.9927947194386197	5434.416613064355	200.3691546	0.6551980464055416	LC	1	1.155336037	0	2	3	0.23113788700676513
Alabama	US-AL	American White Pelican	Pelecanus erythrorhynchos	3397	110830	3.065054588107913	1	36	8005	0.4497189256714554	1	Pelecaniformes	Pelecanidae (Pelicans)	Pelecanus_erythrorhynchos	6129.5	4970	6665	32.002360211392755	NA	NA	NA	LC	NA	NA	NA	NA	NA	0.31992831197262933
Alabama	US-AL	American Redstart	Setophaga ruticilla	3402	110830	3.0695660019850224	1	7	8005	0.08744534665833854	1	Passeriformes	Parulidae (New World Warblers)	Setophaga_ruticilla	8.35	8.225	8.375	2.5051785117093117	6399.383892756288	247.7502932	0.8225741045673095	LC	1	0.916453949	0	2	3	-0.3456792088066649
Alabama	US-AL	Least Sandpiper	Calidris minutilla	3584	110830	3.2337814671117933	1	26	8005	0.32479700187382887	1	Charadriiformes	Scolopacidae (Sandpipers and Allies)	Calidris_minutilla	23.45	23.65	22	25.28488358600146	NA	NA	NA	LC	NA	NA	NA	NA	NA	0.16502713576909261
Alabama	US-AL	Bufflehead	Bucephala albeola	3595	110830	3.243706577641433	1	33	8005	0.41224234853216735	1	Anseriformes	Anatidae (Ducks, Geese, and Waterfowl)	Bucephala_albeola	400	334.75	477	10.736374792481648	NA	NA	NA	LC	NA	NA	NA	NA	NA	0.26410929826957136
Alabama	US-AL	Ring-necked Duck	Aythya collaris	3608	110830	3.255436253721916	1	23	8005	0.28732042473454095	1	Anseriformes	Anatidae (Ducks, Geese, and Waterfowl)	Aythya_collaris	730	680	730	17.68934364366408	NA	NA	NA	LC	NA	NA	NA	NA	NA	0.11162488341520269
Alabama	US-AL	Hairy Woodpecker	Dryobates villosus	3629	110830	3.274384192005775	1	5	8005	0.06246096189881324	1	Piciformes	Picidae (Woodpeckers)	Picoides_villosus	65.875	62.6	69.8	1.3724615337480603	NA	NA	NA	LC	NA	NA	NA	NA	NA	-0.49239137950124195
Alabama	US-AL	Hermit Thrush	Catharus guttatus	3685	110830	3.3249120274293964	1	19	8005	0.23735165521549034	1	Passeriformes	Turdidae (Thrushes and Allies)	Catharus_guttatus	30.55	-999	-999	1.877702220335176	6462.384175601991	247.83406480000002	0.8330040713408036	LC	1	1.478566496	50	1	3	0.025325475555925788
Alabama	US-AL	Scarlet Tanager	Piranga olivacea	3718	110830	3.3546873590183166	1	25	8005	0.3123048094940662	1	Passeriformes	Cardinalidae (Cardinals and Allies)	Piranga_olivacea	28.825	27.3	29.3	1.6537467500539664	5429.812166696618	222.40104099999996	0.6580794024325232	LC	1	1.450249108	10	2	3	0.13626360784079433
Alabama	US-AL	Blue-winged Teal	Spatula discors	3750	110830	3.383560407831814	1	26	8005	0.32479700187382887	1	Anseriformes	Anatidae (Ducks, Geese, and Waterfowl)	Anas_discors	398.5	395	402	18.42355619635427	NA	NA	NA	LC	NA	NA	NA	NA	NA	0.14976523694543725
Alabama	US-AL	Common Loon	Gavia immer	3822	110830	3.4485247676621853	1	41	8005	0.5121798875702686	1	Gaviiformes	Gaviidae (Loons)	Gavia_immer	NA	NA	NA	3.942013118704755	NA	NA	NA	LC	NA	NA	NA	NA	NA	0.3352401114029663
Alabama	US-AL	Cattle Egret	Bubulcus ibis	3879	110830	3.499954885861229	1	28	8005	0.3497813866333542	1	Pelecaniformes	Ardeidae (Herons, Egrets, and Bitterns)	Bubulcus_ibis	NA	NA	NA	19.29283047180309	NA	NA	NA	LC	NA	NA	NA	NA	NA	0.16939879219912704
Alabama	US-AL	Rose-breasted Grosbeak	Pheucticus ludovicianus	3950	110830	3.5640169629161775	1	42	8005	0.5246720799500312	1	Passeriformes	Cardinalidae (Cardinals and Allies)	Pheucticus_ludovicianus	45.1	45.6	43.6	2.10760211712288	6249.6305773900085	238.88112739999997	0.7963483455759076	LC	1	1.62324929	20	2	3	0.3343551691524256
Alabama	US-AL	Little Blue Heron	Egretta caerulea	4036	110830	3.6416132816024542	1	23	8005	0.28732042473454095	1	Pelecaniformes	Ardeidae (Herons, Egrets, and Bitterns)	Egretta_caerulea	339.5	315	364	3.8574886781565825	NA	NA	NA	LC	NA	NA	NA	NA	NA	0.07383767911573258
Alabama	US-AL	Wood Thrush	Hylocichla mustelina	4048	110830	3.652440674907516	1	13	8005	0.16239850093691444	1	Passeriformes	Turdidae (Thrushes and Allies)	Hylocichla_mustelina	48.65	52.5	47.8	1.7953143871443218	6588.558936008481	251.35546219999998	0.8544473128771547	NT	1	1.700270937	80	2	3	-0.1612462697004185
Alabama	US-AL	Cooper's Hawk	Accipiter cooperii	4065	110830	3.667779482089687	1	33	8005	0.41224234853216735	1	Accipitriformes	Accipitridae (Hawks, Eagles, and Kites)	Accipiter_cooperii	452	529	338.5	1.206303076664663	NA	NA	NA	LC	NA	NA	NA	NA	NA	0.22269195934199007
Alabama	US-AL	Golden-crowned Kinglet	Regulus satrapa	4122	110830	3.71920960028873	1	14	8005	0.1748906933166771	1	Passeriformes	Regulidae (Kinglets)	Regulus_satrapa	6.103333333	6.1	6.3	3.2938298322841026	5557.970863355411	219.9425086	0.6788619686160329	LC	1	0.792391689	0	1	3	-0.1373894954942588
Alabama	US-AL	Tree Swallow	Tachycineta bicolor	4186	110830	3.7769556979157266	1	26	8005	0.32479700187382887	1	Passeriformes	Hirundinidae (Swallows)	Tachycineta_bicolor	20.8	20.85	21.85	218.50263815114158	6566.378781434364	252.3533918	0.8509451615869443	LC	1	1.326335861	20	1	3	0.11268951980196462
Alabama	US-AL	Gadwall	Mareca strepera	4421	110830	3.9889921501398535	1	30	8005	0.3747657713928795	1	Anseriformes	Anatidae (Ducks, Geese, and Waterfowl)	Anas_strepera	850	849	968	15.61762252657514	NA	NA	NA	LC	NA	NA	NA	NA	NA	0.15427586270675772
Alabama	US-AL	Black-and-white Warbler	Mniotilta varia	4472	110830	4.035008571686367	1	17	8005	0.21236727045596504	1	Passeriformes	Parulidae (New World Warblers)	Mniotilta_varia	10.9	10.6	11	1.6554209019635007	6558.33359669065	251.5772068	0.8494866853660977	LC	1	1.037426498	0	2	3	-0.08567961090794077
Alabama	US-AL	Green Heron	Butorides virescens	4504	110830	4.063881620499864	1	43	8005	0.5371642723297939	1	Pelecaniformes	Ardeidae (Herons, Egrets, and Bitterns)	Butorides_virescens	212	184	211	1.7322634633949276	NA	NA	NA	NA	NA	NA	NA	NA	NA	0.3000971044476234
Alabama	US-AL	Palm Warbler	Setophaga palmarum	4529	110830	4.0864386898854095	1	43	8005	0.5371642723297939	1	Passeriformes	Parulidae (New World Warblers)	Dendroica_palmarum	10.25	10.6	9.7	3.5483756083793416	5446.095866314314	222.10363180000002	0.6607224867959656	LC	1	1.012837225	100	2	2	0.2982312562221584
Alabama	US-AL	Field Sparrow	Spizella pusilla	4572	110830	4.125236849228548	1	9	8005	0.11242973141786385	1	Passeriformes	Passerellidae (New World Sparrows)	Spizella_pusilla	12.8	12.75	13.2	3.108877665866878	5744.349796517616	222.96709839999994	0.7101768938952701	LC	1	1.096910013	100	1	3	-0.34840671614059304
Alabama	US-AL	Savannah Sparrow	Passerculus sandwichensis	4630	110830	4.177569250203014	1	43	8005	0.5371642723297939	1	Passeriformes	Passerellidae (New World Sparrows)	Passerculus_sandwichensis	20.2	18.68333334	20.5125	5.4975344002651	6351.693958531725	244.0033406	0.8140698157224331	LC	1	1.315296352	80	1	3	0.2907966473411178
Alabama	US-AL	Yellow-throated Vireo	Vireo flavifrons	4636	110830	4.182982946855544	1	3	8005	0.037476577139287946	1	Passeriformes	Vireonidae (Vireos, Shrike-Babblers, and Erpornis)	Vireo_flavifrons	18	-999	-999	1.3457951467497329	5011.102994456986	187.3539542	0.5830578657441708	LC	1	1.255272505	0	2	2	-0.7510325800060046
Alabama	US-AL	Orchard Oriole	Icterus spurius	4692	110830	4.233510782279167	1	34	8005	0.4247345409119301	1	Passeriformes	Icteridae (Troupials and Allies)	Icterus_spurius	20.05	19.9	19.85	2.8867665137536767	5572.957604232845	201.13887839999998	0.6782309053598383	LC	1	1.288919606	30	2	2	0.1869281122852078
Alabama	US-AL	Willet	Tringa semipalmata	5000	110830	4.511413877109086	1	49	8005	0.6121174266083698	1	Charadriiformes	Scolopacidae (Sandpipers and Allies)	Catoptrophorus_semipalmatus	263.125	282.125	253	15.449740585905055	NA	NA	NA	LC	NA	NA	NA	NA	NA	0.32039866061573796
Alabama	US-AL	Bald Eagle	Haliaeetus leucocephalus	5008	110830	4.51863213931246	1	54	8005	0.674578388507183	1	Accipitriformes	Accipitridae (Hawks, Eagles, and Kites)	Haliaeetus_leucocephalus	4740	5350	4130	2.119673264889587	NA	NA	NA	LC	NA	NA	NA	NA	NA	0.3612524435332849
Alabama	US-AL	Herring Gull	Larus argentatus	5034	110830	4.542091491473428	1	24	8005	0.29981261711430357	1	Charadriiformes	Laridae (Gulls, Terns, and Skimmers)	Larus_argentatus	NA	NA	NA	33.015813438602564	NA	NA	NA	NA	NA	NA	NA	NA	NA	0.017084256864183356
Alabama	US-AL	Herring Gull	Larus argentatus	5034	110830	4.542091491473428	1	1	8005	0.012492192379762648	1	Charadriiformes	Laridae (Gulls, Terns, and Skimmers)	Larus_argentatus	NA	NA	NA	33.015813438602564	NA	NA	NA	NA	NA	NA	NA	NA	NA	-1.079825756143873
Alabama	US-AL	Sanderling	Calidris alba	5057	110830	4.562843995308129	1	62	8005	0.7745159275452842	1	Charadriiformes	Scolopacidae (Sandpipers and Allies)	Calidris_alba	55.55	55.4	52.8	31.670775157525796	NA	NA	NA	LC	NA	NA	NA	NA	NA	0.4169481949582309
Alabama	US-AL	Wood Duck	Aix sponsa	5225	110830	4.714427501578995	1	25	8005	0.3123048094940662	1	Anseriformes	Anatidae (Ducks, Geese, and Waterfowl)	Aix_sponsa	657.5	637	680	6.349751684755149	NA	NA	NA	LC	NA	NA	NA	NA	NA	0.021564648149961497
Alabama	US-AL	Yellow-billed Cuckoo	Coccyzus americanus	5257	110830	4.743300550392493	1	18	8005	0.2248594628357277	1	Cuculiformes	Cuculidae (Cuckoos)	Coccyzus_americanus	61	62.6	59.65	1.350371768731903	NA	NA	NA	LC	NA	NA	NA	NA	NA	-0.11671323633461099
Alabama	US-AL	Swamp Sparrow	Melospiza georgiana	5324	110830	4.803753496345755	1	31	8005	0.3872579637726421	1	Passeriformes	Passerellidae (New World Sparrows)	Melospiza_georgiana	16.575	-999	18.8	3.093027168387523	5238.610288431408	197.08509099999998	0.6222815486877397	LC	1	1.206825876	100	1	3	0.10541419072579854
Alabama	US-AL	Caspian Tern	Hydroprogne caspia	5334	110830	4.812776324099973	1	11	8005	0.13741411617738913	1	Charadriiformes	Laridae (Gulls, Terns, and Skimmers)	Sterna_caspia	654.6666667	588	694	7.363854539677022	NA	NA	NA	LC	NA	NA	NA	NA	NA	-0.3211870868245148
Alabama	US-AL	Forster's Tern	Sterna forsteri	5637	110830	5.086168005052784	1	24	8005	0.29981261711430357	1	Charadriiformes	Laridae (Gulls, Terns, and Skimmers)	Sterna_forsteri	150	-999	-999	10.937198478629343	NA	NA	NA	LC	NA	NA	NA	NA	NA	-0.021052372040206574
Alabama	US-AL	Dark-eyed Junco	Junco hyemalis	5800	110830	5.23324009744654	1	20	8005	0.24984384759525297	1	Passeriformes	Passerellidae (New World Sparrows)	Junco_hyemalis	19.475	18.425	19.775	5.92026302378298	3605.450343951462	117.01391980000001	0.3390254427055546	LC	1	1.279395425	60	1	3	-0.10638195109183514
Alabama	US-AL	American Kestrel	Falco sparverius	5834	110830	5.2639177118108815	1	30	8005	0.3747657713928795	1	Falconiformes	Falconidae (Falcons and Caracaras)	Falco_sparverius	115.5	120	111	1.5061860645128773	NA	NA	NA	LC	NA	NA	NA	NA	NA	0.06079021178023772
Alabama	US-AL	Hooded Warbler	Setophaga citrina	5918	110830	5.339709464946314	1	21	8005	0.2623360399750156	1	Passeriformes	Parulidae (New World Warblers)	Wilsonia_citrina	10.7	10.3	10.8	1.7218404115226535	6472.813546382147	219.5234328	0.8300476830422095	LC	1	1.02325246	0	2	3	-0.09296763678611522
Alabama	US-AL	Eastern Wood-Pewee	Contopus virens	6576	110830	5.93341153117387	1	15	8005	0.18738288569643974	1	Passeriformes	Tyrannidae (Tyrant Flycatchers)	Contopus_virens	NA	NA	NA	1.5737181066158774	6110.20548012974	235.8170482	0.7727899774728827	NA	1	1.1430148	33	2	2	-0.26680838595076983
Alabama	US-AL	Northern Rough-winged Swallow	Stelgidopteryx serripennis	6640	110830	5.991157628800866	1	21	8005	0.2623360399750156	1	Passeriformes	Hirundinidae (Swallows)	Stelgidopteryx_serripennis	15.8	13.3	14.5	9.079247786144995	5158.9057128343775	206.2893032	0.6106254106317563	LC	1	1.200158029	30	1	2	-0.1317704424068231
Alabama	US-AL	Blue Grosbeak	Passerina caerulea	6688	110830	6.034467202021113	1	32	8005	0.3997501561524047	1	Passeriformes	Cardinalidae (Cardinals and Allies)	Passerina_caerulea	28.4	27.5	29.3	2.5912911871947144	6711.032516895564	186.6842476	0.8640040347001394	LC	1	1.437750563	100	1	2	0.04189283534904037
Alabama	US-AL	Eastern Meadowlark	Sturnella magna	6935	110830	6.257331047550302	1	24	8005	0.29981261711430357	1	Passeriformes	Icteridae (Troupials and Allies)	Sturnella_magna	91.855	79.38333334	103.05	4.343833361024907	5932.539499459045	214.8790282	0.7399538963699911	NT	1	1.95535192	100	1	3	-0.09090581807571145
Alabama	US-AL	Yellow-bellied Sapsucker	Sphyrapicus varius	7178	110830	6.4765857619778044	1	58	8005	0.7245471580262336	1	Piciformes	Picidae (Woodpeckers)	Sphyrapicus_varius	50.3	49	-999	1.5003351673748502	NA	NA	NA	LC	NA	NA	NA	NA	NA	0.2703971247325603
Alabama	US-AL	Snowy Egret	Egretta thula	7219	110830	6.513579355770098	1	31	8005	0.3872579637726421	1	Pelecaniformes	Ardeidae (Herons, Egrets, and Bitterns)	Egretta_thula	370	-999	-999	6.076657939577434	NA	NA	NA	LC	NA	NA	NA	NA	NA	0.0027751842308708276
Alabama	US-AL	Eurasian Collared-Dove	Streptopelia decaocto	7231	110830	6.524406749075159	1	32	8005	0.3997501561524047	1	Columbiformes	Columbidae (Pigeons and Doves)	Streptopelia_decaocto	NA	NA	NA	4.683018170969683	NA	NA	NA	NA	NA	NA	NA	NA	NA	0.015579284157454257
Alabama	US-AL	Common Yellowthroat	Geothlypis trichas	7492	110830	6.759902553460255	1	19	8005	0.23735165521549034	1	Passeriformes	Parulidae (New World Warblers)	Geothlypis_trichas	9.666666667	9.775	10.04166667	2.588502839161758	6050.2158562443865	208.59801399999998	0.7583713828821669	LC	1	0.975436404	0	1	3	-0.2138571091229484
Alabama	US-AL	Northern Parula	Setophaga americana	7518	110830	6.783361905621222	1	18	8005	0.2248594628357277	1	Passeriformes	Parulidae (New World Warblers)	Parula_americana	7.9	7.65	7.8	2.195575418130456	5759.0991711941615	217.8404956	0.7117678694884395	LC	1	0.895792588	0	1	3	-0.23730128185394356
Alabama	US-AL	Purple Martin	Progne subis	7694	110830	6.942163674095461	1	36	8005	0.4497189256714554	1	Passeriformes	Hirundinidae (Swallows)	Progne_subis	51.45	50.55	51.75	75.49419047599126	5337.9534505124675	177.77134619999998	0.6355131675251431	LC	1	1.730782276	20	2	3	0.04434651196556272
Alabama	US-AL	Black Vulture	Coragyps atratus	7857	110830	7.089235766489217	1	49	8005	0.6121174266083698	1	Cathartiformes	Cathartidae (New World Vultures)	Coragyps_atratus	2080.5	2103.75	2065	6.866102631990572	NA	NA	NA	NA	NA	NA	NA	NA	NA	0.16804816154977115
Alabama	US-AL	Royal Tern	Thalasseus maximus	8365	110830	7.5475954164035	1	35	8005	0.43722673329169265	1	Charadriiformes	Laridae (Gulls, Terns, and Skimmers)	Sterna_maxima	418.5	385	464	22.183637956075707	NA	NA	NA	LC	NA	NA	NA	NA	NA	0.004261891538957348
Alabama	US-AL	Red-shouldered Hawk	Buteo lineatus	8477	110830	7.6486510872507445	1	65	8005	0.8119925046845722	1	Accipitriformes	Accipitridae (Hawks, Eagles, and Kites)	Buteo_lineatus	616	676.75	539	1.3306175555495656	NA	NA	NA	LC	NA	NA	NA	NA	NA	0.26302002458345947
Alabama	US-AL	Gray Catbird	Dumetella carolinensis	8487	110830	7.657673915004963	1	30	8005	0.3747657713928795	1	Passeriformes	Mimidae (Mockingbirds and Thrashers)	Dumetella_carolinensis	NA	NA	NA	2.8555118195054066	4560.177486299199	165.7460702	0.5049318222791908	NA	1	1.547774705	0	1	3	-0.06555962730898993
Alabama	US-AL	Eastern Kingbird	Tyrannus tyrannus	8540	110830	7.70549490210232	1	51	8005	0.6371018113678951	1	Passeriformes	Tyrannidae (Tyrant Flycatchers)	Tyrannus_tyrannus	40.125	39.7875	41.6	27.22218170070465	6490.799501392151	249.41189899999998	0.837962973632011	LC	1	1.58713489	0	2	3	0.15698353520360073
Alabama	US-AL	Pied-billed Grebe	Podilymbus podiceps	8939	110830	8.065505729495625	1	59	8005	0.7370393504059962	1	Podicipediformes	Podicipedidae (Grebes)	Podilymbus_podiceps	440	358	498	3.4996161114978133	NA	NA	NA	LC	NA	NA	NA	NA	NA	0.20373930310390925
Alabama	US-AL	Northern Flicker	Colaptes auratus	8978	110830	8.100694757737074	1	26	8005	0.32479700187382887	1	Piciformes	Picidae (Woodpeckers)	Colaptes_auratus	130.6716667	128.4	128	1.9288931442834716	NA	NA	NA	NA	NA	NA	NA	NA	NA	-0.14451564627559507
Alabama	US-AL	Ring-billed Gull	Larus delawarensis	9185	110830	8.28746729224939	1	68	8005	0.8494690818238602	1	Charadriiformes	Laridae (Gulls, Terns, and Skimmers)	Larus_delawarensis	518.5	471	566	50.968782660901134	NA	NA	NA	LC	NA	NA	NA	NA	NA	0.25528600908636073
Alabama	US-AL	Red-headed Woodpecker	Melanerpes erythrocephalus	9312	110830	8.402057204727962	1	53	8005	0.6620861961274204	1	Piciformes	Picidae (Woodpeckers)	Melanerpes_erythrocephalus	71.6	80	-999	1.9675565794766163	NA	NA	NA	LC	NA	NA	NA	NA	NA	0.1442017924877127
Alabama	US-AL	Cedar Waxwing	Bombycilla cedrorum	9649	110830	8.706126500045114	1	45	8005	0.5621486570893192	1	Passeriformes	Bombycillidae (Waxwings)	Bombycilla_cedrorum	32.04816667	33	30.7	14.511992399125356	3617.576641909205	135.6928298	0.3441186044922051	LC	1	1.499687083	0	0	3	0.06258242159806074
Alabama	US-AL	Pileated Woodpecker	Dryocopus pileatus	9778	110830	8.822520978074529	1	17	8005	0.21236727045596504	1	Piciformes	Picidae (Woodpeckers)	Dryocopus_pileatus	303.875	274.35	307.25	1.2892041030682282	NA	NA	NA	LC	NA	NA	NA	NA	NA	-0.3493796005288194
Alabama	US-AL	Red-eyed Vireo	Vireo olivaceus	9784	110830	8.82793467472706	1	21	8005	0.2623360399750156	1	Passeriformes	Vireonidae (Vireos, Shrike-Babblers, and Erpornis)	Vireo_olivaceus	16.85	15.6	17.2	2.108172913374437	5915.968273250613	234.662045	0.7404849159667467	LC	1	1.224797133	0	1	3	-0.2624362032315439
Alabama	US-AL	Chimney Swift	Chaetura pelagica	9919	110830	8.949742849409006	1	5	8005	0.06246096189881324	1	Caprimulgiformes	Apodidae (Swifts)	Chaetura_pelagica	23.5	-999	23	8.809985869037824	NA	NA	NA	VU	NA	NA	NA	NA	NA	-0.8313269256464538
Alabama	US-AL	Osprey	Pandion haliaetus	10303	110830	9.296219435170983	1	81	8005	1.0118675827607746	1	Accipitriformes	Pandionidae (Osprey)	Pandion_haliaetus	NA	NA	NA	1.8934346059574894	NA	NA	NA	LC	NA	NA	NA	NA	NA	0.29153224038643216
Alabama	US-AL	Summer Tanager	Piranga rubra	10537	110830	9.507353604619688	1	44	8005	0.5496564647095565	1	Passeriformes	Cardinalidae (Cardinals and Allies)	Piranga_rubra	30	29.5	29.1	1.624349342120304	5845.839042277261	223.2442742	0.7270023881481491	LC	1	1.464638559	0	2	3	0.023360767172109963
Alabama	US-AL	Song Sparrow	Melospiza melodia	10576	110830	9.542542632861139	1	60	8005	0.749531542785759	1	Passeriformes	Passerellidae (New World Sparrows)	Melospiza_melodia	23.35	20.5	21	3.5741714321039764	6221.986491136229	238.24273259999998	0.7916722774275486	LC	1	1.406519743	70	1	3	0.15423276440217498
Alabama	US-AL	House Sparrow	Passer domesticus	10761	110830	9.709464946314176	1	93	8005	1.1617738913179263	1	Passeriformes	Passeridae (Old World Sparrows)	Passer_domesticus	27.7	27.7	28	9.105087287734191	5562.162702134582	217.85742399999998	0.6792102876370874	LC	1	1.424337612	50	0	3	0.33618535303529146
Alabama	US-AL	Mallard	Anas platyrhynchos	10794	110830	9.739240277903095	1	284	8005	3.547782635852592	1	Anseriformes	Anatidae (Ducks, Geese, and Waterfowl)	Anas_platyrhynchos	1121	1099.5	1206.5	25.637516349245352	NA	NA	NA	LC	NA	NA	NA	NA	NA	0.8168702316851113
Alabama	US-AL	Red-tailed Hawk	Buteo jamaicensis	10829	110830	9.770820175042859	1	104	8005	1.2991880074953155	1	Accipitriformes	Accipitridae (Hawks, Eagles, and Kites)	Buteo_jamaicensis	1126	1224	1028	1.5372768128763463	NA	NA	NA	LC	NA	NA	NA	NA	NA	0.3821234322417276
Alabama	US-AL	Belted Kingfisher	Megaceryle alcyon	11159	110830	10.068573490932058	1	37	8005	0.46221111805121795	1	Coraciiformes	Alcedinidae (Kingfishers)	Megaceryle_alcyon	152.1666667	154.3	150.8	1.2345454723442657	NA	NA	NA	LC	NA	NA	NA	NA	NA	-0.06940104730487129
Alabama	US-AL	Fish Crow	Corvus ossifragus	11667	110830	10.52693314084634	1	7	8005	0.08744534665833854	1	Passeriformes	Corvidae (Crows, Jays, and Magpies)	Corvus_ossifragus	285.05	270	299.95	9.20511988523994	4354.579265998802	89.6893868	0.45836456668665004	LC	1	2.45484486	90	0	3	-0.7611009292443356
Alabama	US-AL	White-breasted Nuthatch	Sitta carolinensis	11895	110830	10.732653613642515	1	31	8005	0.3872579637726421	1	Passeriformes	Sittidae (Nuthatches)	Sitta_carolinensis	21	19.7	-999	1.8391259281909766	6645.480280021951	254.92502599999997	0.8644485432060648	LC	1	1.322219295	0	0	3	-0.16556478026670035
Alabama	US-AL	Great Crested Flycatcher	Myiarchus crinitus	11937	110830	10.770549490210232	1	26	8005	0.32479700187382887	1	Passeriformes	Tyrannidae (Tyrant Flycatchers)	Myiarchus_crinitus	33.275	-999	-999	1.5126482073209253	5529.525422788289	216.33211459999995	0.6735620351800886	LC	1	1.506505032	100	2	2	-0.24053910389441668
Alabama	US-AL	Barn Swallow	Hirundo rustica	12616	110830	11.383199494721646	1	26	8005	0.32479700187382887	1	Passeriformes	Hirundinidae (Swallows)	Hirundo_rustica	19	18.45	18.8	17.112200504999098	4778.775309574381	203.41023659999996	0.5473007546679949	LC	1	1.246259702	30	1	3	-0.25918757213999344
Alabama	US-AL	Blue-gray Gnatcatcher	Polioptila caerulea	12942	110830	11.677343679509159	1	22	8005	0.27482823235477827	1	Passeriformes	Polioptilidae (Gnatcatchers)	Polioptila_caerulea	NA	NA	NA	2.846128006746525	5983.319402859291	225.05215479999998	0.7500315314115613	NA	1	0.763427994	0	1	3	-0.33742316452358445
Alabama	US-AL	Brown-headed Nuthatch	Sitta pusilla	13024	110830	11.751330867093747	1	36	8005	0.4497189256714554	1	Passeriformes	Sittidae (Nuthatches)	Sitta_pusilla	10.275	12.2	10.1	2.252440794480364	6475.5068851801125	248.57273839999996	0.8352958353571274	LC	1	1.008600172	0	0	2	-0.13307828524145218
Alabama	US-AL	Ruby-crowned Kinglet	Regulus calendula	13474	110830	12.157358116033565	1	41	8005	0.5121798875702686	1	Passeriformes	Regulidae (Kinglets)	Regulus_calendula	6.575	6.25	6.7	2.6315963862013327	5209.9545816642785	220.54974399999998	0.621423288723533	LC	1	0.792391689	0	1	3	-0.08948079519957482
Alabama	US-AL	Brown Pelican	Pelecanus occidentalis	13977	110830	12.61120635207074	1	98	8005	1.2242348532167395	1	Pelecaniformes	Pelecanidae (Pelicans)	Pelecanus_occidentalis	3174	3161	3702	26.983162763638717	NA	NA	NA	LC	NA	NA	NA	NA	NA	0.27055059590482844
Alabama	US-AL	Ruby-throated Hummingbird	Archilochus colubris	14528	110830	13.10836416132816	1	48	8005	0.5996252342286071	1	Caprimulgiformes	Trochilidae (Hummingbirds)	Archilochus_colubris	3.1425	3.345	3.05	1.8516536802812307	NA	NA	NA	LC	NA	NA	NA	NA	NA	-0.04792174267073675
Alabama	US-AL	Indigo Bunting	Passerina cyanea	14589	110830	13.16340341062889	1	44	8005	0.5496564647095565	1	Passeriformes	Cardinalidae (Cardinals and Allies)	Passerina_cyanea	14.7	14.4	15	3.36236373757235	6449.786168834233	210.03182119999997	0.8246711742033193	LC	1	1.167317335	40	2	3	-0.0863176872696894
Alabama	US-AL	Double-crested Cormorant	Phalacrocorax auritus	14672	110830	13.238292880988903	1	66	8005	0.8244846970643347	1	Suliformes	Phalacrocoracidae (Cormorants and Shags)	Phalacrocorax_auritus	1876.5	1712.25	1948.5	20.095767261170838	NA	NA	NA	LC	NA	NA	NA	NA	NA	0.08463229604383016
Alabama	US-AL	Laughing Gull	Leucophaeus atricilla	14742	110830	13.301452675268429	1	119	8005	1.4865708931917552	1	Charadriiformes	Laridae (Gulls, Terns, and Skimmers)	Larus_atricilla	308	289	317.25	55.79110655887987	NA	NA	NA	LC	NA	NA	NA	NA	NA	0.3361343418841476
Alabama	US-AL	Brown-headed Cowbird	Molothrus ater	14745	110830	13.304159523594695	1	48	8005	0.5996252342286071	1	Passeriformes	Icteridae (Troupials and Allies)	Molothrus_ater	42.55	37.3	47.5	35.75342329858687	4897.774966810677	203.9483914	0.5670644718017416	LC	0	1.624809943	80	1	3	-0.05291941367223285
Alabama	US-AL	White-eyed Vireo	Vireo griseus	14792	110830	13.346566814039521	1	21	8005	0.2623360399750156	1	Passeriformes	Vireonidae (Vireos, Shrike-Babblers, and Erpornis)	Vireo_griseus	11.8	11.7	11.5	2.030001283794765	6310.533123990311	246.2109712	0.8076295095880235	LC	1	1.056904851	0	1	3	-0.4017655641748517
Alabama	US-AL	Canada Goose	Branta canadensis	15807	110830	14.262383831092665	1	278	8005	3.472829481574016	1	Anseriformes	Anatidae (Ducks, Geese, and Waterfowl)	Branta_canadensis	3984.5	3877	4135.75	66.20280238593276	NA	NA	NA	LC	NA	NA	NA	NA	NA	0.6790449592825413
Alabama	US-AL	Killdeer	Charadrius vociferus	15887	110830	14.33456645312641	1	79	8005	0.9868831980012492	1	Charadriiformes	Charadriidae (Plovers and Lapwings)	Charadrius_vociferus	94.275	101	92.1	6.097611262589059	NA	NA	NA	LC	NA	NA	NA	NA	NA	0.1348290505890325
Alabama	US-AL	Yellow-rumped Warbler	Setophaga coronata	16259	110830	14.670215645583326	1	88	8005	1.099312929419113	1	Passeriformes	Parulidae (New World Warblers)	Dendroica_coronata	NA	NA	NA	6.356666864831022	6285.236147284917	244.1226872	0.8031017828629352	NA	1	1.074351921	0	1	3	0.173327130468799
Alabama	US-AL	Great Egret	Ardea alba	16674	110830	15.044662997383378	1	83	8005	1.0368519675202998	1	Pelecaniformes	Ardeidae (Herons, Egrets, and Bitterns)	Casmerodius_albus	873.5	812	935	5.322803069929153	NA	NA	NA	NA	NA	NA	NA	NA	NA	0.13972055670909367
Alabama	US-AL	White-throated Sparrow	Zonotrichia albicollis	18008	110830	16.248308219796083	1	32	8005	0.3997501561524047	1	Passeriformes	Passerellidae (New World Sparrows)	Zonotrichia_albicollis	25.35	25.1	26.4	5.362738052320869	6429.847631961077	245.4284042	0.8272269215930957	LC	1	1.387389826	90	1	3	-0.291988567119571
Alabama	US-AL	Common Grackle	Quiscalus quiscula	18065	110830	16.29973833799513	1	54	8005	0.674578388507183	1	Passeriformes	Icteridae (Troupials and Allies)	Quiscalus_quiscula	111	97	120	125.15870539217968	6541.521087830056	106.40104079999999	0.8227043786275142	NT	1	2.025715384	70	1	3	-0.07120508864432684
Alabama	US-AL	Pine Warbler	Setophaga pinus	18618	110830	16.798700712803395	1	55	8005	0.6870705808869456	1	Passeriformes	Parulidae (New World Warblers)	Dendroica_pinus	11.9	11.1	-999	2.43362377361732	5362.497060572878	201.680931	0.643524149331943	LC	1	1.072441077	20	1	3	-0.07354365138605698
Alabama	US-AL	Chipping Sparrow	Spizella passerina	19095	110830	17.2290895966796	1	71	8005	0.886945658963148	1	Passeriformes	Passerellidae (New World Sparrows)	Spizella_passerina	12.3	13.4	12.1	5.879094542365291	6183.874031263542	238.983519	0.7854934527464957	LC	1	1.086359831	80	1	3	0.027073397819432663
Alabama	US-AL	European Starling	Sturnus vulgaris	19975	110830	18.0230984390508	1	72	8005	0.8994378513429108	1	Passeriformes	Sturnidae (Starlings)	Sturnus_vulgaris	NA	NA	NA	37.29393763889386	3797.269581658006	106.6145516	0.369020395116762	NA	1	1.892279973	80	1	3	0.017876484123466308
Alabama	US-AL	American Goldfinch	Spinus tristis	20118	110830	18.152124875936117	1	87	8005	1.0868207370393503	1	Passeriformes	Fringillidae (Finches, Euphonias, and Allies)	Carduelis_tristis	12.8	12.55	13.1	5.776771292104596	5987.59490301162	229.8851654	0.7515374819300807	LC	1	1.10720997	33	1	3	0.09663173109651706
Alabama	US-AL	Turkey Vulture	Cathartes aura	20645	110830	18.627627898583416	1	85	8005	1.061836352279825	1	Cathartiformes	Cathartidae (New World Vultures)	Cathartes_aura	1776	1811	1426	8.941035044817117	NA	NA	NA	LC	NA	NA	NA	NA	NA	0.07793113569872279
Alabama	US-AL	Eastern Phoebe	Sayornis phoebe	21899	110830	19.759090498962376	1	111	8005	1.386633354153654	1	Passeriformes	Tyrannidae (Tyrant Flycatchers)	Sayornis_phoebe	19.7	18.9	-999	1.7864049648697315	6451.4115348679825	250.3903636	0.8316125601657944	LC	1	1.294466226	0	1	2	0.17277364286757024
Alabama	US-AL	Brown Thrasher	Toxostoma rufum	24266	110830	21.894793828385815	1	63	8005	0.7870081199250468	1	Passeriformes	Mimidae (Mockingbirds and Thrashers)	Toxostoma_rufum	68.65	68	69	1.552582003960403	5420.466408615294	219.1834562	0.6560022491809198	LC	1	1.837588438	80	1	3	-0.10486102237719828
Alabama	US-AL	Red-winged Blackbird	Agelaius phoeniceus	26604	110830	24.004330957322026	1	102	8005	1.2742036227357902	1	Passeriformes	Icteridae (Troupials and Allies)	Agelaius_phoeniceus	54	39.6	63.75	73.26119952276981	5031.328854211935	214.9922048	0.5909714515945327	LC	1	1.719331287	90	1	3	0.0707894924751902
Alabama	US-AL	Great Blue Heron	Ardea herodias	26703	110830	24.093656952088786	1	247	8005	3.085571517801374	1	Pelecaniformes	Ardeidae (Herons, Egrets, and Bitterns)	Ardea_herodias	2388.666667	2204	2661.75	2.6136046740105083	NA	NA	NA	LC	NA	NA	NA	NA	NA	0.45115190728602333
Alabama	US-AL	American Robin	Turdus migratorius	27110	110830	24.460886041685466	1	252	8005	3.1480324797001873	1	Passeriformes	Turdidae (Thrushes and Allies)	Turdus_migratorius	78.78333333	75	84.9	13.679679142624932	3644.2726721703407	161.26514659999998	0.3527603623491342	LC	1	1.894869657	20	1	3	0.45472177486439513
Alabama	US-AL	Downy Woodpecker	Dryobates pubescens	28526	110830	25.738518451682758	1	63	8005	0.7870081199250468	1	Piciformes	Picidae (Woodpeckers)	Picoides_pubescens	27.5	28	27.55	1.7135667295280748	NA	NA	NA	LC	NA	NA	NA	NA	NA	-0.15938079062842775
Alabama	US-AL	Eastern Towhee	Pipilo erythrophthalmus	29112	110830	26.267256158079945	1	66	8005	0.8244846970643347	1	Passeriformes	Passerellidae (New World Sparrows)	Pipilo_erythrophthalmus	40.3	39.3	41.3	2.2084459297456136	6052.079884369837	230.3390544	0.7622741136525615	LC	1	1.60260252	80	1	3	-0.1463403846305142
Alabama	US-AL	House Finch	Haemorhous mexicanus	29423	110830	26.547866101236128	1	87	8005	1.0868207370393503	1	Passeriformes	Fringillidae (Finches, Euphonias, and Allies)	Carpodacus_mexicanus	21.4	21.05	20.7	5.579364967731577	4282.746864945997	176.43811620000002	0.4608307494710442	LC	1	1.330413773	33	0	3	-0.031514436645165525
Alabama	US-AL	Eastern Bluebird	Sialia sialis	33762	110830	30.46287106379139	1	142	8005	1.773891317926296	1	Passeriformes	Turdidae (Thrushes and Allies)	Sialia_sialis	29.65	30.35	29	3.274171589490064	6404.400438501865	219.4379962	0.8187225145945004	LC	1	1.439332694	100	1	3	0.1329700128493827
Alabama	US-AL	American Crow	Corvus brachyrhynchos	38533	110830	34.76766218532889	1	65	8005	0.8119925046845722	1	Passeriformes	Corvidae (Crows, Jays, and Magpies)	Corvus_brachyrhynchos	453	425	458	7.097071839584386	4453.883319548027	96.6693802	0.47593698000049367	LC	1	2.695566513	80	1	3	-0.2473774560882868
Alabama	US-AL	Tufted Titmouse	Baeolophus bicolor	42198	110830	38.07452855724984	1	86	8005	1.0743285446595878	1	Passeriformes	Paridae (Tits, Chickadees, and Titmice)	Baeolophus_bicolor	21.6	20.6	21.7	2.754514403661851	6548.313465872414	251.87720659999997	0.8478796129538217	LC	1	1.334453751	20	0	2	-0.15802878744206675
Alabama	US-AL	Carolina Chickadee	Poecile carolinensis	42841	110830	38.65469638184607	1	58	8005	0.7245471580262336	1	Passeriformes	Paridae (Tits, Chickadees, and Titmice)	Parus_carolinensis	10.25	9.9	10.1	3.0247761863197407	6310.478053921044	242.597408	0.8070229581632807	LC	1	1	0	0	3	-0.3317936584380462
Alabama	US-AL	Red-bellied Woodpecker	Melanerpes carolinus	45163	110830	40.74979698637553	1	95	8005	1.1867582760774515	1	Piciformes	Picidae (Woodpeckers)	Melanerpes_carolinus	71.775	66	75.25	1.776627119546429	NA	NA	NA	LC	NA	NA	NA	NA	NA	-0.138166562074617
Alabama	US-AL	Blue Jay	Cyanocitta cristata	52378	110830	47.25976721104394	1	87	8005	1.0868207370393503	1	Passeriformes	Corvidae (Crows, Jays, and Magpies)	Cyanocitta_cristata	85.25	77.1	82.4	3.71440509418742	6260.487015070102	236.62866400000001	0.7977708788396598	LC	1	1.944482672	40	1	3	-0.22591372628453749
Alabama	US-AL	Carolina Wren	Thryothorus ludovicianus	53309	110830	48.09979247496165	1	76	8005	0.9494066208619614	1	Passeriformes	Troglodytidae (Wrens)	Thryothorus_ludovicianus	19.56666667	18.7	21.2	2.2034134351541184	6186.001728007625	242.26386239999997	0.786387588031682	LC	1	1.279514093	40	0	3	-0.28984458062670804
Alabama	US-AL	Northern Mockingbird	Mimus polyglottos	55619	110830	50.18406568618605	1	269	8005	3.3603997501561524	1	Passeriformes	Mimidae (Mockingbirds and Thrashers)	Mimus_polyglottos	48.5	46.4	50.5	2.244093215297539	6394.015279138884	246.9408882	0.8215526653229277	LC	1	1.685741739	70	0	3	0.24072948775294944
Alabama	US-AL	Mourning Dove	Zenaida macroura	55646	110830	50.20842732112244	1	147	8005	1.8363522798251093	1	Columbiformes	Columbidae (Pigeons and Doves)	Zenaida_macroura	119	115.5	123	4.9564908093864855	NA	NA	NA	LC	NA	NA	NA	NA	NA	-0.02053615690793617
Alabama	US-AL	Northern Cardinal	Cardinalis cardinalis	69690	110830	62.88008661914644	1	239	8005	2.985633978763273	1	Passeriformes	Cardinalidae (Cardinals and Allies)	Cardinalis_cardinalis	43.05	41.825	44.075	3.417974793609011	3834.3952224025475	148.5241322	0.3820876391264005	LC	1	1.629919036	40	0	3	0.1135539105349969
Arizona	US-AZ	Common Black Hawk	Buteogallus anthracinus	6032	596174	1.0117851499729944	1	60	45464	0.1319725497096604	1	Accipitriformes	Accipitridae (Hawks, Eagles, and Kites)	Buteogallus_anthracinus	996	1199	793	1.462389829986676	NA	NA	NA	LC	NA	NA	NA	NA	NA	0.30595724669896984
Arizona	US-AZ	Tropical Kingbird	Tyrannus melancholicus	6126	596174	1.0275523588750934	1	37	45464	0.08138307232095723	1	Passeriformes	Tyrannidae (Tyrant Flycatchers)	Tyrannus_melancholicus	37.475	37.6	38	2.590950823664255	6496.643207387214	251.665146	0.839301678815866	LC	1	1.572871602	0	1	2	0.09431273908250082
Arizona	US-AZ	Yellow-billed Cuckoo	Coccyzus americanus	6145	596174	1.0307393479084965	1	20	45464	0.04399084990322013	1	Cuculiformes	Cuculidae (Cuckoos)	Coccyzus_americanus	61	62.6	59.65	1.350371768731903	NA	NA	NA	LC	NA	NA	NA	NA	NA	-0.16447281741287462
Arizona	US-AZ	Dusky Flycatcher	Empidonax oberholseri	6421	596174	1.077034557025298	1	11	45464	0.024194967446771073	1	Passeriformes	Tyrannidae (Tyrant Flycatchers)	Empidonax_oberholseri	NA	NA	NA	1.4416812596622532	5765.520643525988	229.9842668	0.714837343619108	NA	1	1.017033339	20	2	2	-0.4248374961879995
Arizona	US-AZ	Greater Pewee	Contopus pertinax	6659	596174	1.1169557880752934	1	44	45464	0.09677986978708429	1	Passeriformes	Tyrannidae (Tyrant Flycatchers)	Contopus_pertinax	27.2	-999	-999	1.4439364525982947	3811.7786665318554	170.4061716	0.38196619825752776	LC	1	1.434568904	0	1	1	0.1348405504560646
Arizona	US-AZ	Virginia Rail	Rallus limicola	6752	596174	1.1325552607124767	1	10	45464	0.021995424951610065	1	Gruiformes	Rallidae (Rails, Gallinules, and Coots)	Rallus_limicola	84.1	72.1	89.2	1.806798427888687	NA	NA	NA	LC	NA	NA	NA	NA	NA	-0.4824489462450496
Arizona	US-AZ	Sulphur-bellied Flycatcher	Myiodynastes luteiventris	7144	596174	1.1983078765595279	1	55	45464	0.12097483723385535	1	Passeriformes	Tyrannidae (Tyrant Flycatchers)	Myiodynastes_luteiventris	46.9	47.5	46.7	1.691370062911779	4488.717585970203	181.2612916	0.4956822401540367	LC	1	1.671172843	0	2	2	0.20209056909247572
Arizona	US-AZ	Botteri's Sparrow	Peucaea botterii	7254	596174	1.2167588657002821	1	43	45464	0.09458032729192328	1	Passeriformes	Passerellidae (New World Sparrows)	Aimophila_botterii	20.125	21	19.7	2.205731009381677	4894.527275526811	197.22217739999996	0.5654154417635369	LC	1	1.298853076	70	1	1	0.09132918993857085
Arizona	US-AZ	Townsend's Solitaire	Myadestes townsendi	7372	596174	1.2365517449603638	1	59	45464	0.1297730072144994	1	Passeriformes	Turdidae (Thrushes and Allies)	Myadestes_townsendi	33.475	32.6	32.4	1.8077086367732214	3814.0430344150545	147.97531819999998	0.378631983681015	LC	1	1.521138084	0	1	3	0.219664233976626
Arizona	US-AZ	Olive Warbler	Peucedramus taeniatus	7383	596174	1.2383968438744393	1	35	45464	0.07698398733063523	1	Passeriformes	Peucedramidae (Olive Warbler)	Peucedramus_taeniatus	11	11.5	10.8	1.8821799576479816	4932.820533289488	211.9224184	0.5741770921704817	LC	1	1.041392685	0	0	1	-0.0027725270815302655
Arizona	US-AZ	Common Goldeneye	Bucephala clangula	7561	596174	1.268253899029478	1	32	45464	0.0703853598451522	1	Anseriformes	Anatidae (Ducks, Geese, and Waterfowl)	Bucephala_clangula	895.93	740.375	1000	15.946955434089793	NA	NA	NA	LC	NA	NA	NA	NA	NA	-0.049956285347529036
Arizona	US-AZ	Virginia's Warbler	Oreothlypis virginiae	7674	596174	1.2872080969649802	1	21	45464	0.04619039239838114	1	Passeriformes	Parulidae (New World Warblers)	Vermivora_virginiae	8.2	8.3	8.1	1.5182450132423921	6301.004146106708	239.7966482	0.804993532875098	LC	1	0.913813852	0	2	2	-0.2318978179633308
Arizona	US-AZ	Elegant Trogon	Trogon elegans	7875	596174	1.3209230862130856	1	160	45464	0.35192679922576103	1	Trogoniformes	Trogonidae (Trogons)	Trogon_elegans	69.85	74	-999	1.643375020530332	NA	NA	NA	LC	NA	NA	NA	NA	NA	0.6223089033559527
Arizona	US-AZ	Western Sandpiper	Calidris mauri	8068	596174	1.3532961853418632	1	34	45464	0.07478444483547422	1	Charadriiformes	Scolopacidae (Sandpipers and Allies)	Calidris_mauri	26.71666667	31	26.6	101.31144841219685	NA	NA	NA	LC	NA	NA	NA	NA	NA	-0.049997550386053746
Arizona	US-AZ	Wilson's Snipe	Gallinago delicata	8199	596174	1.3752696360458525	1	40	45464	0.08798169980644026	1	Charadriiformes	Scolopacidae (Sandpipers and Allies)	NA	NA	NA	NA	3.4317592411007616	6647.40544859258	254.99999999999997	0.8647792356565931	NA	NA	NA	NA	NA	NA	0.012366335796194033
Arizona	US-AZ	Red-breasted Nuthatch	Sitta canadensis	8220	596174	1.3787920976090873	1	32	45464	0.0703853598451522	1	Passeriformes	Sittidae (Nuthatches)	Sitta_canadensis	10.35	10	11	2.0015635915273444	6008.251229176253	228.93656620000002	0.7547958479185752	LC	1	0.991226076	0	0	3	-0.08291238099966909
Arizona	US-AZ	Cassin's Finch	Haemorhous cassinii	8310	596174	1.3938883614515225	1	76	45464	0.16716522963223648	1	Passeriformes	Fringillidae (Finches, Euphonias, and Allies)	Carpodacus_cassinii	27.475	28.2	26.9	4.5312647985619	4874.884135020635	200.82991239999998	0.562764236984477	NT	1	1.423245874	60	1	2	0.2807699679230727
Arizona	US-AZ	Wilson's Phalarope	Phalaropus tricolor	8319	596174	1.395397987835766	1	43	45464	0.09458032729192328	1	Charadriiformes	Scolopacidae (Sandpipers and Allies)	Steganopus_tricolor	59.15	68.1	51	85.22351975378696	NA	NA	NA	LC	NA	NA	NA	NA	NA	0.03730503644946834
Arizona	US-AZ	Cassin's Vireo	Vireo cassinii	8346	596174	1.3999268669884966	1	28	45464	0.06158718986450818	1	Passeriformes	Vireonidae (Vireos, Shrike-Babblers, and Erpornis)	Vireo_cassinii	15.325	15.4	15.3	1.3520900953703923	6280.167621934204	246.4243498	0.802644325161297	LC	1	1.167317335	0	2	2	-0.1450275250159262
Arizona	US-AZ	MacGillivray's Warbler	Geothlypis tolmiei	8612	596174	1.4445447134561387	1	38	45464	0.08358261481611824	1	Passeriformes	Parulidae (New World Warblers)	Oporornis_tolmiei	10.5	-999	11.2	1.6369296517745926	4835.779701009025	203.5462564	0.556748032523512	LC	1	1.017033339	50	2	2	-0.02873391133782253
Arizona	US-AZ	Lesser Nighthawk	Chordeiles acutipennis	8777	596174	1.4722211971672698	1	57	45464	0.12537392222417737	1	Caprimulgiformes	Caprimulgidae (Nightjars and Allies)	Chordeiles_acutipennis	49.9	48	47	5.376566218141828	NA	NA	NA	LC	NA	NA	NA	NA	NA	0.13614511644944272
Arizona	US-AZ	Violet-crowned Hummingbird	Amazilia violiceps	8961	596174	1.5030846699118043	1	82	45464	0.18036248460320253	1	Caprimulgiformes	Trochilidae (Hummingbirds)	Amazilia_violiceps	5.1	-999	-999	1.791250136696529	NA	NA	NA	LC	NA	NA	NA	NA	NA	0.2836131869973674
Arizona	US-AZ	Cedar Waxwing	Bombycilla cedrorum	8976	596174	1.5056007138855436	1	48	45464	0.10557803976772831	1	Passeriformes	Bombycillidae (Waxwings)	Bombycilla_cedrorum	32.04816667	33	30.7	14.511992399125356	3617.576641909205	135.6928298	0.3441186044922051	LC	1	1.499687083	0	0	3	0.0540715850833777
Arizona	US-AZ	Juniper Titmouse	Baeolophus ridgwayi	9007	596174	1.510800538097938	1	40	45464	0.08798169980644026	1	Passeriformes	Paridae (Tits, Chickadees, and Titmice)	Baeolophus_ridgwayi	16.4	15.875	16.15	1.913040781688507	6056.764821246674	233.5900346	0.7635861940531619	LC	1	1.20048661	20	0	1	-0.024700304122624864
Arizona	US-AZ	Blue-throated Hummingbird	Lampornis clemenciae	9096	596174	1.5257290656754572	1	116	45464	0.25514692943867673	1	Caprimulgiformes	Trochilidae (Hummingbirds)	Lampornis_clemenciae	NA	NA	NA	1.7232119368951158	NA	NA	NA	LC	NA	NA	NA	NA	NA	0.42682399221901507
Arizona	US-AZ	Varied Bunting	Passerina versicolor	9174	596174	1.538812494338901	1	39	45464	0.08578215731127925	1	Passeriformes	Cardinalidae (Cardinals and Allies)	Passerina_versicolor	12.85	12.8	13	2.101046428380122	5798.874547924538	187.30066279999997	0.7132948229662297	LC	1	1.11058971	50	1	1	-0.04266924882425266
Arizona	US-AZ	Red-faced Warbler	Cardellina rubrifrons	9501	596174	1.5936622529664157	1	70	45464	0.15396797466127046	1	Passeriformes	Parulidae (New World Warblers)	Cardellina_rubrifrons	9.8	-999	-999	1.8125637477111693	6303.107680874448	240.03019779999997	0.8053799334087441	LC	1	0.991226076	0	2	2	0.1927168799440619
Arizona	US-AZ	Bald Eagle	Haliaeetus leucocephalus	9679	596174	1.6235193081214545	1	113	45464	0.24854830195319375	1	Accipitriformes	Accipitridae (Hawks, Eagles, and Kites)	Haliaeetus_leucocephalus	4740	5350	4130	2.119673264889587	NA	NA	NA	LC	NA	NA	NA	NA	NA	0.391043298080337
Arizona	US-AZ	Northern Beardless-Tyrannulet	Camptostoma imberbe	9717	596174	1.6298932861882605	1	29	45464	0.06378673235966918	1	Passeriformes	Tyrannidae (Tyrant Flycatchers)	Camptostoma_imberbe	NA	NA	NA	1.38364759215013	6565.850396303755	251.86395679999998	0.8507768808662942	NA	1	0.86923172	0	1	1	-0.1902855679268223
Arizona	US-AZ	Rosy-faced Lovebird	Agapornis roseicollis	9871	596174	1.6557246709853164	1	106	45464	0.23315150448706667	1	Psittaciformes	Psittaculidae (Old World Parrots)	Agapornis_roseicollis	54.25	56	55.4	6.038838263918047	NA	NA	NA	LC	NA	NA	NA	NA	NA	0.3557758112909636
Arizona	US-AZ	Chihuahuan Raven	Corvus cryptoleucus	9871	596174	1.6557246709853164	1	27	45464	0.05938764736934717	1	Passeriformes	Corvidae (Crows, Jays, and Magpies)	Corvus_cryptoleucus	536.5	512	556	5.6028379130638655	4479.091972197576	80.26768139999999	0.4773930727775606	LC	1	2.727541257	90	1	2	-0.2264499350520269
Arizona	US-AZ	Harris's Hawk	Parabuteo unicinctus	9899	596174	1.6604212864029628	1	237	45464	0.5212915713531585	1	Accipitriformes	Accipitridae (Hawks, Eagles, and Kites)	Parabuteo_unicinctus	939.63	1026.375	715	1.696498033342213	NA	NA	NA	LC	NA	NA	NA	NA	NA	0.7018519116882053
Arizona	US-AZ	Bronzed Cowbird	Molothrus aeneus	9947	596174	1.6684726271189283	1	51	45464	0.11217666725321133	1	Passeriformes	Icteridae (Troupials and Allies)	Molothrus_armenti	62.9	56.9	68.9	12.934343984154147	4238.663677460738	63.368688199999994	0.43484800989792866	LC	0	1.553276046	100	0	NA	0.03937063673434184
Arizona	US-AZ	Common Ground-Dove	Columbina passerina	10344	596174	1.7350639242905597	1	28	45464	0.06158718986450818	1	Columbiformes	Columbidae (Pigeons and Doves)	Columbina_passerina	NA	NA	NA	3.0329424725332275	NA	NA	NA	NA	NA	NA	NA	NA	NA	-0.22966857433093682
Arizona	US-AZ	Cordilleran Flycatcher	Empidonax occidentalis	10598	596174	1.7776689355792104	1	32	45464	0.0703853598451522	1	Passeriformes	Tyrannidae (Tyrant Flycatchers)	Empidonax_occidentalis	11	10.9	11.2	1.6258319066021139	5818.50084052388	237.4689218	0.7248342660243579	LC	1	1.064457989	30	1	1	-0.1831194849725965
Arizona	US-AZ	Black Vulture	Coragyps atratus	10636	596174	1.784042913646016	1	46	45464	0.1011789547774063	1	Cathartiformes	Cathartidae (New World Vultures)	Coragyps_atratus	2080.5	2103.75	2065	6.866102631990572	NA	NA	NA	NA	NA	NA	NA	NA	NA	-0.030947078582084255
Arizona	US-AZ	Peregrine Falcon	Falco peregrinus	10854	596174	1.8206094193976927	1	73	45464	0.16056660214675347	1	Falconiformes	Falconidae (Falcons and Caracaras)	Falco_pelegrinoides	827.25	939.4166667	639.8333333	1.243959730373969	NA	NA	NA	LC	NA	NA	NA	NA	NA	0.1581853607519501
Arizona	US-AZ	Hammond's Flycatcher	Empidonax hammondii	10857	596174	1.8211126281924406	1	61	45464	0.1341720922048214	1	Passeriformes	Tyrannidae (Tyrant Flycatchers)	Empidonax_hammondii	10.39166667	10.3	10.6	1.4465954260621114	5923.6471241747195	231.5216974	0.741235286869311	LC	1	1.01911629	33	2	2	0.08123634378098085
Arizona	US-AZ	Blue-winged Teal	Spatula discors	11184	596174	1.8759623868199553	1	64	45464	0.1407707196903044	1	Anseriformes	Anatidae (Ducks, Geese, and Waterfowl)	Anas_discors	398.5	395	402	18.42355619635427	NA	NA	NA	LC	NA	NA	NA	NA	NA	0.09005545972534204
Arizona	US-AZ	Zone-tailed Hawk	Buteo albonotatus	11557	596174	1.9385280136336038	1	90	45464	0.1979588245644906	1	Accipitriformes	Accipitridae (Hawks, Eagles, and Kites)	Buteo_albonotatus	757	886	628	1.1947114485191763	NA	NA	NA	LC	NA	NA	NA	NA	NA	0.2232453970242871
Arizona	US-AZ	American Crow	Corvus brachyrhynchos	11940	596174	2.002771003096411	1	31	45464	0.06818581734999121	1	Passeriformes	Corvidae (Crows, Jays, and Magpies)	Corvus_brachyrhynchos	453	425	458	7.097071839584386	4453.883319548027	96.6693802	0.47593698000049367	LC	1	2.695566513	80	1	3	-0.2435035322518147
Arizona	US-AZ	Swainson's Hawk	Buteo swainsoni	11954	596174	2.0051193108052345	1	99	45464	0.21775470702093966	1	Accipitriformes	Accipitridae (Hawks, Eagles, and Kites)	Buteo_swainsoni	969.57	1109	811.25	72.91486216570927	NA	NA	NA	LC	NA	NA	NA	NA	NA	0.2508843516723974
Arizona	US-AZ	Sharp-shinned Hawk	Accipiter striatus	12329	596174	2.0680204101487147	1	28	45464	0.06158718986450818	1	Accipitriformes	Accipitridae (Hawks, Eagles, and Kites)	Accipiter_erythronemius	138.5	174	103	1.667089428454836	NA	NA	NA	LC	NA	NA	NA	NA	NA	-0.29889900768730726
Arizona	US-AZ	Grace's Warbler	Setophaga graciae	12792	596174	2.1456823008047987	1	58	45464	0.12757346471933836	1	Passeriformes	Parulidae (New World Warblers)	Dendroica_graciae	8.1	7.4	8	2.1426525850020095	6151.461177000711	212.50308919999998	0.7757563646446844	LC	1	0.908485019	0	1	2	-0.004983690611249172
Arizona	US-AZ	American Pipit	Anthus rubescens	13167	596174	2.208583400148279	1	34	45464	0.07478444483547422	1	Passeriformes	Motacillidae (Wagtails and Pipits)	Anthus_rubescens	NA	NA	NA	9.656844058916759	3954.681592062401	183.84366619999997	0.4078146539670316	NA	1	1.316328962	90	2	2	-0.2431624327185371
Arizona	US-AZ	Western Grebe	Aechmophorus occidentalis	13283	596174	2.228040806878529	1	37	45464	0.08138307232095723	1	Podicipediformes	Podicipedidae (Grebes)	Aechmophorus_occidentalis	1314	1074	1283.5	20.294098043760552	NA	NA	NA	LC	NA	NA	NA	NA	NA	-0.2109060139445329
Arizona	US-AZ	Horned Lark	Eremophila alpestris	13336	596174	2.236930828919074	1	69	45464	0.15176843216610944	1	Passeriformes	Alaudidae (Larks)	Eremophila_alpestris	34.25	33.25	36.575	19.304285261660723	6240.2447944028345	243.0557952	0.7954867687680653	LC	1	1.52758866	100	1	3	0.05283800542184565
Arizona	US-AZ	Redhead	Aythya americana	13875	596174	2.3273406757087693	1	94	45464	0.2067569945451346	1	Anseriformes	Anatidae (Ducks, Geese, and Waterfowl)	Aythya_americana	1056.25	1012.5	1118	47.60958675734731	NA	NA	NA	LC	NA	NA	NA	NA	NA	0.16983809319021922
Arizona	US-AZ	Canvasback	Aythya valisineria	14079	596174	2.3615588737516227	1	66	45464	0.14516980468062643	1	Anseriformes	Anatidae (Ducks, Geese, and Waterfowl)	Aythya_valisineria	1218.666667	1173	1252	29.54745241191271	NA	NA	NA	LC	NA	NA	NA	NA	NA	0.01243321961169101
Arizona	US-AZ	Townsend's Warbler	Setophaga townsendi	14138	596174	2.371455313381664	1	60	45464	0.1319725497096604	1	Passeriformes	Parulidae (New World Warblers)	Dendroica_townsendi	8.85	8.65	9.1	2.324103062321538	4989.081050603347	220.40984139999995	0.5848821565811241	LC	1	0.946943271	0	2	3	-0.029960950756858677
Arizona	US-AZ	Crissal Thrasher	Toxostoma crissale	14284	596174	2.3959448080593924	1	50	45464	0.10997712475805033	1	Passeriformes	Mimidae (Mockingbirds and Thrashers)	Toxostoma_crissale	62.7	-999	-999	1.4953694837865659	5937.609649210605	232.2239928	0.7436598867341974	LC	1	1.797267541	50	0	1	-0.11177228153562507
Arizona	US-AZ	Greater Yellowlegs	Tringa melanoleuca	14356	596174	2.40802181913334	1	60	45464	0.1319725497096604	1	Charadriiformes	Scolopacidae (Sandpipers and Allies)	Tringa_melanoleuca	170	175	164.5	4.791255776804322	NA	NA	NA	LC	NA	NA	NA	NA	NA	-0.03599548522939591
Arizona	US-AZ	Great Horned Owl	Bubo virginianus	14377	596174	2.411544280696575	1	208	45464	0.4575048389934893	1	Strigiformes	Strigidae (Owls)	Bubo_magellanicus	1377.25	1541.625	1304	1.4037108065550412	NA	NA	NA	LC	NA	NA	NA	NA	NA	0.4982445039503687
Arizona	US-AZ	Ring-billed Gull	Larus delawarensis	14417	596174	2.418253731293213	1	39	45464	0.08578215731127925	1	Charadriiformes	Laridae (Gulls, Terns, and Skimmers)	Larus_delawarensis	518.5	471	566	50.968782660901134	NA	NA	NA	LC	NA	NA	NA	NA	NA	-0.22093748789050777
Arizona	US-AZ	Common Merganser	Mergus merganser	14505	596174	2.4330145226058164	1	55	45464	0.12097483723385535	1	Anseriformes	Anatidae (Ducks, Geese, and Waterfowl)	Mergus_merganser	1462.5	1232	1709	15.529082687231492	NA	NA	NA	NA	NA	NA	NA	NA	NA	-0.07720932331122544
Arizona	US-AZ	Western Meadowlark	Sturnella neglecta	14530	596174	2.437207929228715	1	51	45464	0.11217666725321133	1	Passeriformes	Icteridae (Troupials and Allies)	Sturnella_neglecta	97.7	89.4	106	5.954230963230886	6129.464617530006	206.79346179999996	0.7711755777719826	LC	1	2.003029471	100	1	3	-0.11007313292215617
Arizona	US-AZ	Warbling Vireo	Vireo gilvus	14803	596174	2.4829999295507688	1	38	45464	0.08358261481611824	1	Passeriformes	Vireonidae (Vireos, Shrike-Babblers, and Erpornis)	Vireo_gilvus	13.0975	12.1	11.3	1.9194783099426733	5572.965733097275	231.5304358	0.683257020444682	LC	1	1.082796138	0	1	3	-0.2423527969421309
Arizona	US-AZ	Gray Flycatcher	Empidonax wrightii	14804	596174	2.4831676658156847	1	63	45464	0.13857117719514342	1	Passeriformes	Tyrannidae (Tyrant Flycatchers)	Empidonax_wrightii	NA	NA	NA	1.4249314661373682	6373.604739569322	247.33779959999998	0.8182437233302209	NA	1	1.089905111	50	2	2	-0.02726407020563575
Arizona	US-AZ	Savannah Sparrow	Passerculus sandwichensis	15237	596174	2.5557974685242897	1	71	45464	0.15616751715643146	1	Passeriformes	Passerellidae (New World Sparrows)	Passerculus_sandwichensis	20.2	18.68333334	20.5125	5.4975344002651	6351.693958531725	244.0033406	0.8140698157224331	LC	1	1.315296352	80	1	3	0.012519097584111804
Arizona	US-AZ	Scott's Oriole	Icterus parisorum	15777	596174	2.6463750515789015	1	72	45464	0.15836705965159248	1	Passeriformes	Icteridae (Troupials and Allies)	Icterus_parisorum	36.35	35.1	36.3	1.7462720666741138	3993.8394270671965	94.70162759999998	0.3995505436894295	LC	1	1.558587383	20	0	2	0.004774985265935073
Arizona	US-AZ	Common Gallinule	Gallinula galeata	15912	596174	2.669019447342554	1	120	45464	0.2639450994193208	1	Gruiformes	Rallidae (Rails, Gallinules, and Coots)	NA	NA	NA	NA	7.436492384801855	6647.40544859258	254.99999999999997	0.8647792356565931	NA	NA	NA	NA	NA	NA	0.22087733446520963
Arizona	US-AZ	Wild Turkey	Meleagris gallopavo	16205	596174	2.7181661729629267	1	217	45464	0.47730072144993846	1	Galliformes	Phasianidae (Pheasants, Grouse, and Allies)	Meleagris_gallopavo	5811	4300	7400	7.56835714120231	NA	NA	NA	LC	NA	NA	NA	NA	NA	0.46935269356767384
Arizona	US-AZ	White-faced Ibis	Plegadis chihi	16502	596174	2.7679838436429636	1	75	45464	0.1649656871370755	1	Pelecaniformes	Threskiornithidae (Ibises and Spoonbills)	Plegadis_chihi	583.75	546	691	38.011092676707946	NA	NA	NA	LC	NA	NA	NA	NA	NA	0.004547370319746525
Arizona	US-AZ	White-throated Swift	Aeronautes saxatalis	16609	596174	2.7859316239889695	1	15	45464	0.0329931374274151	1	Caprimulgiformes	Apodidae (Swifts)	Aeronautes_saxatalis	31.95	31.2	31.2	10.124266730654373	NA	NA	NA	LC	NA	NA	NA	NA	NA	-0.6746950948179048
Arizona	US-AZ	Tree Swallow	Tachycineta bicolor	16681	596174	2.798008635062918	1	24	45464	0.052789019883864155	1	Passeriformes	Hirundinidae (Swallows)	Tachycineta_bicolor	20.8	20.85	21.85	218.50263815114158	6566.378781434364	252.3533918	0.8509451615869443	LC	1	1.326335861	20	1	3	-0.48258096108070975
Arizona	US-AZ	Long-billed Dowitcher	Limnodromus scolopaceus	16902	596174	2.835078349609342	1	78	45464	0.1715643146225585	1	Charadriiformes	Scolopacidae (Sandpipers and Allies)	Limnodromus_scolopaceus	108.125	112.5	103.5	34.021001829115086	NA	NA	NA	LC	NA	NA	NA	NA	NA	0.011915596640146082
Arizona	US-AZ	Sora	Porzana carolina	16935	596174	2.8406136463515685	1	43	45464	0.09458032729192328	1	Gruiformes	Rallidae (Rails, Gallinules, and Coots)	Porzana_carolina	79.65	71.3	88	2.065868126416608	NA	NA	NA	LC	NA	NA	NA	NA	NA	-0.24302804504300973
Arizona	US-AZ	American Avocet	Recurvirostra americana	17411	596174	2.9204561084515595	1	137	45464	0.30133732183705786	1	Charadriiformes	Recurvirostridae (Stilts and Avocets)	Recurvirostra_americana	309.25	305.9	317.25	42.200146253067054	NA	NA	NA	LC	NA	NA	NA	NA	NA	0.2424665864672025
Arizona	US-AZ	Red-naped Sapsucker	Sphyrapicus nuchalis	17701	596174	2.969099625277184	1	98	45464	0.21555516452577864	1	Piciformes	Picidae (Woodpeckers)	Sphyrapicus_nuchalis	50.3	49.2	50.5	1.4183025004316479	NA	NA	NA	LC	NA	NA	NA	NA	NA	0.09170814302869985
Arizona	US-AZ	Gilded Flicker	Colaptes chrysoides	17843	596174	2.9929181748952485	1	149	45464	0.32773183177899	1	Piciformes	Picidae (Woodpeckers)	Colaptes_chrysoides	111	-999	-999	1.6251359870811803	NA	NA	NA	LC	NA	NA	NA	NA	NA	0.26901314816153876
Arizona	US-AZ	Osprey	Pandion haliaetus	17973	596174	3.014723889334322	1	103	45464	0.2265528770015837	1	Accipitriformes	Pandionidae (Osprey)	Pandion_haliaetus	NA	NA	NA	1.8934346059574894	NA	NA	NA	LC	NA	NA	NA	NA	NA	0.10709236647573925
Arizona	US-AZ	Vesper Sparrow	Pooecetes gramineus	18059	596174	3.0291492081170937	1	93	45464	0.20455745204997358	1	Passeriformes	Passerellidae (New World Sparrows)	Pooecetes_gramineus	25.15	24.9	26.5	3.4411923160605435	5830.252630420309	222.5091914	0.7243038829797427	LC	1	1.409933123	80	1	3	0.06130434546092649
Arizona	US-AZ	Bushtit	Psaltriparus minimus	18255	596174	3.062025516040619	1	52	45464	0.11437620974837233	1	Passeriformes	Aegithalidae (Long-tailed Tits)	Psaltriparus_minimus	NA	NA	NA	9.938774210628955	5072.747134188008	204.16512219999998	0.5960292300616485	NA	1	0.72427587	0	0	2	-0.19180478335970802
Arizona	US-AZ	Brown Creeper	Certhia americana	18741	596174	3.1435453407897698	1	70	45464	0.15396797466127046	1	Passeriformes	Certhiidae (Treecreepers)	Certhia_americana	9	8.75	9	1.6402026304813986	6647.40544859258	254.99999999999997	0.8647792356565931	NA	1	0.908485019	10	1	2	-0.07518418779445409
Arizona	US-AZ	Rufous Hummingbird	Selasphorus rufus	19415	596174	3.256599583343118	1	114	45464	0.25074784444835474	1	Caprimulgiformes	Trochilidae (Hummingbirds)	Selasphorus_rufus	3.5	3.505	3.26	1.7851460423928334	NA	NA	NA	NT	NA	NA	NA	NA	NA	0.12032134708478785
Arizona	US-AZ	Woodhouse's Scrub-Jay	Aphelocoma woodhouseii	19486	596174	3.26850885815215	1	158	45464	0.347527714235439	1	Passeriformes	Corvidae (Crows, Jays, and Magpies)	NA	NA	NA	NA	2.39988231947863	6647.40544859258	254.99999999999997	0.8647792356565931	NA	NA	NA	NA	NA	NA	0.2595810693288207
Arizona	US-AZ	Hooded Oriole	Icterus cucullatus	20198	596174	3.3879370787723047	1	138	45464	0.3035368643322189	1	Passeriformes	Icteridae (Troupials and Allies)	Icterus_cucullatus	24.3	23.6	-999	2.128765701534247	5625.021527897152	195.80022659999997	0.6859562019868434	LC	1	1.385606274	0	1	2	0.1870459121712482
Arizona	US-AZ	Hepatic Tanager	Piranga flava	20278	596174	3.4013559799655804	1	141	45464	0.3101354918177019	1	Passeriformes	Cardinalidae (Cardinals and Allies)	Piranga_lutea	39.3	39	45	1.649929007039542	6073.671481906115	214.00409299999998	0.7631432166410024	LC	1	1.531478917	0	0	NA	0.19476053141289737
Arizona	US-AZ	Brewer's Blackbird	Euphagus cyanocephalus	20372	596174	3.4171231888676794	1	184	45464	0.4047158191096252	1	Passeriformes	Icteridae (Troupials and Allies)	Euphagus_cyanocephalus	62.65	58.1	67.2	27.98428317805503	4853.386942558122	182.78322880000002	0.556226272406088	LC	1	1.796921075	100	1	2	0.3078200184586456
Arizona	US-AZ	Yellow-headed Blackbird	Xanthocephalus xanthocephalus	20516	596174	3.441277211015576	1	152	45464	0.33433045926447297	1	Passeriformes	Icteridae (Troupials and Allies)	Xanthocephalus_xanthocephalus	72.5	49.3	79.7	113.67891226585272	6347.999831081716	227.41971339999998	0.8107172045261648	LC	1	1.809559715	90	1	3	0.22256192297621077
Arizona	US-AZ	Northern Pintail	Anas acuta	20665	596174	3.4662699144880524	1	91	45464	0.20015836705965157	1	Anseriformes	Anatidae (Ducks, Geese, and Waterfowl)	Anas_acuta	872.25	861.75	930	40.492281261955114	NA	NA	NA	LC	NA	NA	NA	NA	NA	-0.0011954802765172697
Arizona	US-AZ	Bullock's Oriole	Icterus bullockii	20710	596174	3.4738180464092694	1	89	45464	0.19575928206932958	1	Passeriformes	Icteridae (Troupials and Allies)	Icterus_bullockii	35.225	33.2	34.7	1.7831587886390652	5653.015921196208	196.66110160000002	0.690726971593265	LC	1	1.57863921	30	2	2	-0.01159863938831392
Arizona	US-AZ	Lesser Scaup	Aythya affinis	21268	596174	3.5674148822323684	1	66	45464	0.14516980468062643	1	Anseriformes	Anatidae (Ducks, Geese, and Waterfowl)	Aythya_affinis	788.5	750	842.5	24.3181816909409	NA	NA	NA	LC	NA	NA	NA	NA	NA	-0.1502513902408772
Arizona	US-AZ	Marsh Wren	Cistothorus palustris	21411	596174	3.591401168115349	1	22	45464	0.048389934893542146	1	Passeriformes	Troglodytidae (Wrens)	Cistothorus_palustris	11.25	10.3	11.65	3.012483055539631	5886.082946218158	232.72908059999997	0.7352242565917935	LC	1	1.028750139	0	1	3	-0.6172411043149134
Arizona	US-AZ	Hairy Woodpecker	Dryobates villosus	21687	596174	3.6376963772321504	1	84	45464	0.18476156959352455	1	Piciformes	Picidae (Woodpeckers)	Picoides_villosus	65.875	62.6	69.8	1.3724615337480603	NA	NA	NA	LC	NA	NA	NA	NA	NA	-0.05460116301121916
Arizona	US-AZ	Dusky-capped Flycatcher	Myiarchus tuberculifer	21761	596174	3.65010886083593	1	49	45464	0.10777758226288932	1	Passeriformes	Tyrannidae (Tyrant Flycatchers)	Myiarchus_tuberculifer	18.15	17.4	19.8	1.5925456391344721	5493.715084094024	208.9167036	0.6664153300890486	LC	1	1.265044352	0	0	2	-0.2863934510782536
Arizona	US-AZ	Yellow-breasted Chat	Icteria virens	22037	596174	3.6964040699527323	1	44	45464	0.09677986978708429	1	Passeriformes	Icteriidae (Yellow-breasted Chat)	Icteria_virens	25.3	25.25	24.9	1.6813165758974853	5413.230769552448	203.23593300000002	0.6521692740459095	LC	1	1.396199347	0	2	3	-0.33712135807510624
Arizona	US-AZ	Belted Kingfisher	Megaceryle alcyon	22043	596174	3.6974104875422276	1	67	45464	0.14736934717578745	1	Coraciiformes	Alcedinidae (Kingfishers)	Megaceryle_alcyon	152.1666667	154.3	150.8	1.2345454723442657	NA	NA	NA	LC	NA	NA	NA	NA	NA	-0.15793231899328955
Arizona	US-AZ	Eared Grebe	Podiceps nigricollis	22165	596174	3.7178743118619733	1	47	45464	0.1033784972725673	1	Podicipediformes	Podicipedidae (Grebes)	Podiceps_nigricollis	NA	NA	NA	32.56041891038662	NA	NA	NA	NA	NA	NA	NA	NA	NA	-0.31137666281565307
Arizona	US-AZ	Gray Hawk	Buteo plagiatus	22469	596174	3.7688661363964213	1	84	45464	0.18476156959352455	1	Accipitriformes	Accipitridae (Hawks, Eagles, and Kites)	NA	NA	NA	NA	1.3692977100003279	6647.40544859258	254.99999999999997	0.8647792356565931	NA	NA	NA	NA	NA	NA	-0.06857110697113566
Arizona	US-AZ	Bufflehead	Bucephala albeola	22548	596174	3.782117301324781	1	62	45464	0.13637163469998242	1	Anseriformes	Anatidae (Ducks, Geese, and Waterfowl)	Bucephala_albeola	400	334.75	477	10.736374792481648	NA	NA	NA	LC	NA	NA	NA	NA	NA	-0.20003363340886465
Arizona	US-AZ	Brewer's Sparrow	Spizella breweri	22805	596174	3.8252255214081794	1	103	45464	0.2265528770015837	1	Passeriformes	Passerellidae (New World Sparrows)	Spizella_breweri	10.9	9	8.9	5.9992108850037	5504.277040218563	216.82968259999998	0.6694698731298301	LC	1	1.037426498	100	2	3	0.013189604614162723
Arizona	US-AZ	Cliff Swallow	Petrochelidon pyrrhonota	23274	596174	3.9038938296537586	1	46	45464	0.1011789547774063	1	Passeriformes	Hirundinidae (Swallows)	Petrochelidon_pyrrhonota	NA	NA	NA	21.497952930877076	6316.504363817094	247.09652799999998	0.8087631742140267	LC	1	1.334453751	0	2	3	-0.33977405524491133
Arizona	US-AZ	Mountain Chickadee	Poecile gambeli	24176	596174	4.055191940607943	1	67	45464	0.14736934717578745	1	Passeriformes	Paridae (Tits, Chickadees, and Titmice)	Parus_gambeli	11.5185	11.05	11.65	3.441897985602334	6159.653346334265	234.08117479999999	0.7806784130533303	LC	1	1.0492180230000001	0	0	3	-0.19435829037652966
Arizona	US-AZ	Black-crowned Night-Heron	Nycticorax nycticorax	24881	596174	4.173446007373687	1	129	45464	0.28374098187576985	1	Pelecaniformes	Ardeidae (Herons, Egrets, and Bitterns)	Nycticorax_nycticorax	NA	NA	NA	4.934594230159991	NA	NA	NA	NA	NA	NA	NA	NA	NA	0.07574039930044081
Arizona	US-AZ	Lazuli Bunting	Passerina amoena	24913	596174	4.178813567850996	1	83	45464	0.18256202709836356	1	Passeriformes	Cardinalidae (Cardinals and Allies)	Passerina_amoena	15.15	14.95	16	2.5742412442061937	6618.3428690899855	252.58137059999999	0.8595743076327277	LC	1	1.190331698	50	2	3	-0.114430547052643
Arizona	US-AZ	Brown-crested Flycatcher	Myiarchus tyrannulus	24988	596174	4.191393787719693	1	53	45464	0.11657575224353334	1	Passeriformes	Tyrannidae (Tyrant Flycatchers)	Myiarchus_tyrannulus	36.5625	35.95	36.9	1.8190010118220623	6332.168061245642	244.58021159999996	0.8109368890852585	LC	1	1.631862641	20	1	2	-0.30750152691008537
Arizona	US-AZ	Rufous-crowned Sparrow	Aimophila ruficeps	25588	596174	4.292035546669261	1	78	45464	0.1715643146225585	1	Passeriformes	Passerellidae (New World Sparrows)	Aimophila_ruficeps	18.75	17.925	19.3	2.1273810272276426	5180.1165240084965	218.19928439999995	0.6161014182696481	LC	1	1.271841607	60	0	0	-0.15162568545455324
Arizona	US-AZ	Hutton's Vireo	Vireo huttoni	25601	596174	4.294216118113169	1	80	45464	0.17596339961288052	1	Passeriformes	Vireonidae (Vireos, Shrike-Babblers, and Erpornis)	Vireo_huttoni	11.3	11	10.8	1.6058752052849317	4639.406720701728	202.2330752	0.524063701844111	LC	1	1.053078443	0	0	2	-0.14096806616453716
Arizona	US-AZ	Blue-gray Gnatcatcher	Polioptila caerulea	25696	596174	4.310151063280183	1	80	45464	0.17596339961288052	1	Passeriformes	Polioptilidae (Gnatcatchers)	Polioptila_caerulea	NA	NA	NA	2.846128006746525	5983.319402859291	225.05215479999998	0.7500315314115613	NA	1	0.763427994	0	1	3	-0.14242877736661605
Arizona	US-AZ	Spotted Sandpiper	Actitis macularius	25811	596174	4.329440733745518	1	73	45464	0.16056660214675347	1	Charadriiformes	Scolopacidae (Sandpipers and Allies)	Actitis_macularius	41.85833333	47.25	36.9	2.005030955773258	NA	NA	NA	LC	NA	NA	NA	NA	NA	-0.18344309750140358
Arizona	US-AZ	Rivoli's Hummingbird	Eugenes fulgens	26432	596174	4.43360495425832	1	226	45464	0.4970966039063875	1	Caprimulgiformes	Trochilidae (Hummingbirds)	Eugenes_fulgens	NA	NA	NA	1.8313869740843747	NA	NA	NA	NA	NA	NA	NA	NA	NA	0.29397507073587487
Arizona	US-AZ	Green Heron	Butorides virescens	26822	596174	4.49902209757554	1	193	45464	0.4245117015660742	1	Pelecaniformes	Ardeidae (Herons, Egrets, and Bitterns)	Butorides_virescens	212	184	211	1.7322634633949276	NA	NA	NA	NA	NA	NA	NA	NA	NA	0.21997460860499157
Arizona	US-AZ	Black-necked Stilt	Himantopus mexicanus	26992	596174	4.527537262611251	1	145	45464	0.318933661798346	1	Charadriiformes	Recurvirostridae (Stilts and Avocets)	Himantopus_mexicanus	169	168.7	170.4	18.94085844361015	NA	NA	NA	NA	NA	NA	NA	NA	NA	0.09403408285589578
Arizona	US-AZ	Snowy Egret	Egretta thula	27129	596174	4.550517130904736	1	140	45464	0.3079359493225409	1	Pelecaniformes	Ardeidae (Herons, Egrets, and Bitterns)	Egretta_thula	370	-999	-999	6.076657939577434	NA	NA	NA	LC	NA	NA	NA	NA	NA	0.07690375425171941
Arizona	US-AZ	Rock Wren	Salpinctes obsoletus	27531	596174	4.617947109400947	1	212	45464	0.46630300897413335	1	Passeriformes	Troglodytidae (Wrens)	Salpinctes_obsoletus	16.5	17.15	15.6	1.801837987157137	5746.635109794707	229.40328539999996	0.7116188582538445	LC	1	1.210898797	100	1	3	0.25026333031036013
Arizona	US-AZ	Canada Goose	Branta canadensis	28088	596174	4.71137620895913	1	134	45464	0.2947386943515749	1	Anseriformes	Anatidae (Ducks, Geese, and Waterfowl)	Branta_canadensis	3984.5	3877	4135.75	66.20280238593276	NA	NA	NA	LC	NA	NA	NA	NA	NA	0.044318374423351986
Arizona	US-AZ	Steller's Jay	Cyanocitta stelleri	28175	596174	4.725969264006817	1	144	45464	0.31673411930318496	1	Passeriformes	Corvidae (Crows, Jays, and Magpies)	Cyanocitta_stelleri	120	92	96	2.7713724295225726	4897.136711295149	128.4141718	0.5544705383348689	LC	1	2.10720997	40	0	3	0.07413297580451378
Arizona	US-AZ	Loggerhead Shrike	Lanius ludovicianus	28248	596174	4.738214011345681	1	256	45464	0.5630828787612177	1	Passeriformes	Laniidae (Shrikes)	Lanius_ludovicianus	47.225	43.7	47.3	1.5353004672025887	6586.214636858949	253.2578394	0.8543742479593939	NT	1	1.717382542	80	1	3	0.321677629457363
Arizona	US-AZ	Pygmy Nuthatch	Sitta pygmaea	29280	596174	4.911317836738938	1	92	45464	0.2023579095548126	1	Passeriformes	Sittidae (Nuthatches)	Sitta_pygmaea	10.6	10.5	10.3	5.124117178318865	6623.557617769058	254.23836619999997	0.8607104436204418	LC	1	1.025305865	0	0	2	-0.13392328820519012
Arizona	US-AZ	Least Sandpiper	Calidris minutilla	29435	596174	4.937316957800911	1	92	45464	0.2023579095548126	1	Charadriiformes	Scolopacidae (Sandpipers and Allies)	Calidris_minutilla	23.45	23.65	22	25.28488358600146	NA	NA	NA	LC	NA	NA	NA	NA	NA	-0.13600545668077155
Arizona	US-AZ	Yellow-eyed Junco	Junco phaeonotus	29540	596174	4.954929265617085	1	245	45464	0.5388879113144466	1	Passeriformes	Passerellidae (New World Sparrows)	Junco_phaeonotus	20.4	-999	-999	4.6990576694180435	4748.749750574936	186.21437559999998	0.5394934276672337	LC	1	1.309630167	80	0	2	0.28504242082462233
Arizona	US-AZ	Green-tailed Towhee	Pipilo chlorurus	29748	596174	4.989818408719602	1	108	45464	0.2375505894773887	1	Passeriformes	Passerellidae (New World Sparrows)	Pipilo_chlorurus	29.26666667	29.4	29	1.8442427845541043	6492.719893136327	246.8910514	0.837863697599736	LC	1	1.46834733	70	1	2	-0.07123332457443884
Arizona	US-AZ	Northern Harrier	Circus hudsonius	30477	596174	5.112098145843327	1	134	45464	0.2947386943515749	1	Accipitriformes	Accipitridae (Hawks, Eagles, and Kites)	Circus_cyaneus	436.5	522.5	346	1.4728244922034794	NA	NA	NA	LC	NA	NA	NA	NA	NA	0.012126127423188117
Arizona	US-AZ	Violet-green Swallow	Tachycineta thalassina	30713	596174	5.151683904363491	1	46	45464	0.1011789547774063	1	Passeriformes	Hirundinidae (Swallows)	Tachycineta_thalassina	14.15	13.9	14.4	15.865107465129826	6630.996672208715	254.56927899999997	0.8619950867977523	LC	1	1.15075644	20	1	2	-0.4491518301963702
Arizona	US-AZ	Costa's Hummingbird	Calypte costae	31023	596174	5.203682146487435	1	337	45464	0.7412458208692592	1	Caprimulgiformes	Trochilidae (Hummingbirds)	Calypte_costae	3.1175	3.21	3	2.1864003198860638	NA	NA	NA	LC	NA	NA	NA	NA	NA	0.4037064294844919
Arizona	US-AZ	Plumbeous Vireo	Vireo plumbeus	31098	596174	5.216262366356131	1	78	45464	0.1715643146225585	1	Passeriformes	Vireonidae (Vireos, Shrike-Babblers, and Erpornis)	Vireo_plumbeus	16	16.05	15.55	1.4520550748332222	6364.144381808949	247.20147939999998	0.8166570619600522	LC	1	1.214843848	0	2	2	-0.22853543888711006
Arizona	US-AZ	Black-throated Gray Warbler	Setophaga nigrescens	31128	596174	5.221294454303609	1	122	45464	0.2683441844096428	1	Passeriformes	Parulidae (New World Warblers)	Dendroica_nigrescens	NA	NA	NA	1.7115681498976558	6492.937193789935	247.7240852	0.8380373540577498	NA	1	0.939519253	0	1	3	-0.03663767960054992
Arizona	US-AZ	Green-winged Teal	Anas crecca	31679	596174	5.313717136272297	1	19	45464	0.04179130740805912	1	Anseriformes	Anatidae (Ducks, Geese, and Waterfowl)	Anas_crecca	NA	NA	NA	25.017445668842935	NA	NA	NA	NA	NA	NA	NA	NA	NA	-0.832432489800281
Arizona	US-AZ	Green-winged Teal	Anas crecca	31679	596174	5.313717136272297	1	105	45464	0.2309519619919057	1	Anseriformes	Anatidae (Ducks, Geese, and Waterfowl)	Anas_crecca	NA	NA	NA	25.017445668842935	NA	NA	NA	NA	NA	NA	NA	NA	NA	-0.10815662019949171
Arizona	US-AZ	Rufous-winged Sparrow	Peucaea carpalis	32284	596174	5.415197576546444	1	178	45464	0.39151856413865915	1	Passeriformes	Passerellidae (New World Sparrows)	Aimophila_carpalis	15.3	15	15	2.5606073166801306	5056.563454118556	189.92398	0.5909989591295071	LC	1	1.184691431	60	0	0	0.11192998037417762
Arizona	US-AZ	Painted Redstart	Myioborus pictus	32508	596174	5.452770499887617	1	184	45464	0.4047158191096252	1	Passeriformes	Parulidae (New World Warblers)	Myioborus_pictus	NA	NA	NA	1.885755600710046	3815.4598577760335	120.84604239999999	0.37438082977278203	NA	1	0.991226076	0	1	2	0.12352183194728582
Arizona	US-AZ	Gadwall	Mareca strepera	32894	596174	5.517516698145172	1	127	45464	0.2793418968854478	1	Anseriformes	Anatidae (Ducks, Geese, and Waterfowl)	Anas_strepera	850	849	968	15.61762252657514	NA	NA	NA	LC	NA	NA	NA	NA	NA	-0.041095075345812984
Arizona	US-AZ	Summer Tanager	Piranga rubra	32993	596174	5.534122588371851	1	113	45464	0.24854830195319375	1	Passeriformes	Cardinalidae (Cardinals and Allies)	Piranga_rubra	30	29.5	29.1	1.624349342120304	5845.839042277261	223.2442742	0.7270023881481491	LC	1	1.464638559	0	2	3	-0.09258532917275018
Arizona	US-AZ	Blue Grosbeak	Passerina caerulea	33542	596174	5.626209797810707	1	132	45464	0.29033960936125286	1	Passeriformes	Cardinalidae (Cardinals and Allies)	Passerina_caerulea	28.4	27.5	29.3	2.5912911871947144	6711.032516895564	186.6842476	0.8640040347001394	LC	1	1.437750563	100	1	2	-0.03214679010731755
Arizona	US-AZ	Inca Dove	Columbina inca	34422	596174	5.77381771093674	1	186	45464	0.40911490409994716	1	Columbiformes	Columbidae (Pigeons and Doves)	Columbina_inca	48.75	-999	-999	3.8392446339599355	NA	NA	NA	LC	NA	NA	NA	NA	NA	0.10563001305922834
Arizona	US-AZ	Western Wood-Pewee	Contopus sordidulus	34555	596174	5.7961266341705615	1	157	45464	0.345328171740278	1	Passeriformes	Tyrannidae (Tyrant Flycatchers)	Contopus_sordidulus	NA	NA	NA	1.710245084763956	4855.421879211692	202.6410154	0.5598458935309882	NA	1	1.117271296	33	2	2	0.0309246654675111
Arizona	US-AZ	Double-crested Cormorant	Phalacrocorax auritus	34694	596174	5.819441974993877	1	103	45464	0.2265528770015837	1	Suliformes	Phalacrocoracidae (Cormorants and Shags)	Phalacrocorax_auritus	1876.5	1712.25	1948.5	20.095767261170838	NA	NA	NA	LC	NA	NA	NA	NA	NA	-0.1522822760678384
Arizona	US-AZ	Broad-tailed Hummingbird	Selasphorus platycercus	34922	596174	5.857685843394714	1	136	45464	0.2991377793418969	1	Caprimulgiformes	Trochilidae (Hummingbirds)	Selasphorus_platycercus	3.55	3.6	3.5	2.1566516640621565	NA	NA	NA	LC	NA	NA	NA	NA	NA	-0.035178257292455856
Arizona	US-AZ	Pine Siskin	Spinus pinus	36033	596174	6.044040833716331	1	88	45464	0.19355973957416858	1	Passeriformes	Fringillidae (Finches, Euphonias, and Allies)	Carduelis_pinus	13.05	-999	-999	9.370787062413282	5627.726686276451	219.2191762	0.6902754167330322	LC	1	1.103803721	50	1	3	-0.2348597226255023
Arizona	US-AZ	Dark-eyed Junco	Junco hyemalis	36097	596174	6.054775954670951	1	344	45464	0.7566426183353863	1	Passeriformes	Passerellidae (New World Sparrows)	Junco_hyemalis	19.475	18.425	19.775	5.92026302378298	3605.450343951462	117.01391980000001	0.3390254427055546	LC	1	1.279395425	60	1	3	0.35286952963890283
Arizona	US-AZ	Wilson's Warbler	Cardellina pusilla	36561	596174	6.132605581591951	1	118	45464	0.2595460144289988	1	Passeriformes	Parulidae (New World Warblers)	Wilsonia_pusilla	7.2	6.7	7	2.2752412046029176	6274.367701205015	218.3585236	0.7970451508797038	LC	1	0.843027109	0	2	3	-0.1144396123865073
Arizona	US-AZ	Lark Sparrow	Chondestes grammacus	37298	596174	6.256227208835005	1	168	45464	0.3695231391870491	1	Passeriformes	Passerellidae (New World Sparrows)	Chondestes_grammacus	28.52475	27.8	28.3	5.144872839221237	6628.426293056298	254.3488492	0.8615336699642808	LC	1	1.462397998	80	1	2	0.03002947894447965
Arizona	US-AZ	Western Tanager	Piranga ludoviciana	37741	596174	6.330534374192768	1	174	45464	0.3827203941580151	1	Passeriformes	Cardinalidae (Cardinals and Allies)	Piranga_ludoviciana	30	29.8	30.3	2.0862642697011884	6033.254638745399	219.58135879999998	0.757383034650994	LC	1	1.44870632	0	2	3	0.040524383577990236
Arizona	US-AZ	Hermit Thrush	Catharus guttatus	38552	596174	6.466568485039602	1	138	45464	0.3035368643322189	1	Passeriformes	Turdidae (Thrushes and Allies)	Catharus_guttatus	30.55	-999	-999	1.877702220335176	6462.384175601991	247.83406480000002	0.8330040713408036	LC	1	1.478566496	50	1	3	-0.06788351113007601
Arizona	US-AZ	Western Kingbird	Tyrannus verticalis	39157	596174	6.56804892531375	1	173	45464	0.3805208516628541	1	Passeriformes	Tyrannidae (Tyrant Flycatchers)	Tyrannus_verticalis	39.6	37.3	38.5	3.561022109739521	6244.397275203952	237.23339739999997	0.7952106739772996	LC	1	1.597695186	30	2	3	0.02351013546580671
Arizona	US-AZ	Canyon Wren	Catherpes mexicanus	39340	596174	6.598744661793369	1	88	45464	0.19355973957416858	1	Passeriformes	Troglodytidae (Wrens)	Catherpes_mexicanus	11.625	11.1	11.4	1.5982684033268042	6545.481268717199	251.8155812	0.8474011644240865	LC	1	1.061953589	100	0	2	-0.26948789155339664
Arizona	US-AZ	Western Bluebird	Sialia mexicana	40097	596174	6.7257210143347415	1	280	45464	0.61587189864508185	1	Passeriformes	Turdidae (Thrushes and Allies)	Sialia_mexicana	27.05	27.1	25.9	4.66898850954092	6188.5224732324305	148.9206786	0.7713715110697563	LC	1	1.422425676	100	1	3	0.2223118740171315
Arizona	US-AZ	Greater Roadrunner	Geococcyx californianus	40099	596174	6.726056486864573	1	510	45464	1.1217666725321132	1	Cuculiformes	Cuculidae (Cuckoos)	Geococcyx_californianus	376	286.15	319.1	1.2958799016564662	NA	NA	NA	LC	NA	NA	NA	NA	NA	0.4820067840133403
Arizona	US-AZ	Cinnamon Teal	Spatula cyanoptera	41260	596174	6.920798290431988	1	208	45464	0.4575048389934893	1	Anseriformes	Anatidae (Ducks, Geese, and Waterfowl)	Anas_cyanoptera	383	365.25	395.5	7.9190236585832166	NA	NA	NA	LC	NA	NA	NA	NA	NA	0.08247606008973841
Arizona	US-AZ	Bell's Vireo	Vireo bellii	41389	596174	6.942436268606144	1	61	45464	0.1341720922048214	1	Passeriformes	Vireonidae (Vireos, Shrike-Babblers, and Erpornis)	Vireo_bellii	8.55	9.3	10.3	2.0507997915390748	5540.773896771132	226.21794359999998	0.6770562633147393	LC	1	0.929418926	0	2	3	-0.44650961201292577
Arizona	US-AZ	Mexican Jay	Aphelocoma wollweberi	41425	596174	6.948474774143119	1	346	45464	0.7610417033257082	1	Passeriformes	Corvidae (Crows, Jays, and Magpies)	Aphelocoma_ultramarina	124	112.5	109.875	5.952506352047022	6631.234931889229	147.3980502	0.8443153843007092	LC	1	2.108378278	60	0	3	0.3010853020924934
Arizona	US-AZ	Barn Swallow	Hirundo rustica	41552	596174	6.969777279787445	1	115	45464	0.25294738694351576	1	Passeriformes	Hirundinidae (Swallows)	Hirundo_rustica	19	18.45	18.8	17.112200504999098	4778.775309574381	203.41023659999996	0.5473007546679949	LC	1	1.246259702	30	1	3	-0.17599338160728942
Arizona	US-AZ	Neotropic Cormorant	Phalacrocorax brasilianus	42114	596174	7.064045060670207	1	217	45464	0.47730072144993846	1	Suliformes	Phalacrocoracidae (Cormorants and Shags)	Phalacrocorax_brasilianus	1275	1163	1293.25	22.17707157965741	NA	NA	NA	NA	NA	NA	NA	NA	NA	0.09270695060839929
Arizona	US-AZ	Pyrrhuloxia	Cardinalis sinuatus	42662	596174	7.155964533844146	1	274	45464	0.6026746436741157	1	Passeriformes	Cardinalidae (Cardinals and Allies)	Cardinalis_sinuatus	35.5	34.45	36.85	2.0585713152953233	4055.793180147414	157.2952298	0.42014251084679277	LC	1	1.546542663	60	0	1	0.18848460988998336
Arizona	US-AZ	Common Yellowthroat	Geothlypis trichas	42671	596174	7.15747416022839	1	46	45464	0.1011789547774063	1	Passeriformes	Parulidae (New World Warblers)	Geothlypis_trichas	9.666666667	9.775	10.04166667	2.588502839161758	6050.2158562443865	208.59801399999998	0.7583713828821669	LC	1	0.975436404	0	1	3	-0.5788334134373646
Arizona	US-AZ	Cassin's Kingbird	Tyrannus vociferans	43784	596174	7.344164623079839	1	218	45464	0.4795002639450994	1	Passeriformes	Tyrannidae (Tyrant Flycatchers)	Tyrannus_vociferans	44.65	41.4	45	2.3257393880461197	6134.374686652394	233.33043719999998	0.7763748572472011	LC	1	1.658964843	0	1	2	0.07935827976486455
Arizona	US-AZ	Orange-crowned Warbler	Oreothlypis celata	43979	596174	7.376873194738449	1	141	45464	0.3101354918177019	1	Passeriformes	Parulidae (New World Warblers)	Vermivora_celata	9.2	9.45	9.05	2.2593311519998167	4130.131110167596	172.8330542	0.435002068314711	LC	1	0.966423346	0	1	2	-0.11054998288066964
Arizona	US-AZ	Lincoln's Sparrow	Melospiza lincolnii	44653	596174	7.489927437291797	1	148	45464	0.32553228928382894	1	Passeriformes	Passerellidae (New World Sparrows)	Melospiza_lincolnii	17.4	18.3	19	2.181023961662044	6376.503940643566	245.52657899999997	0.8184236039719502	LC	1	1.220108088	100	2	2	-0.09565010694827901
Arizona	US-AZ	Ash-throated Flycatcher	Myiarchus cinerascens	45715	596174	7.668063350632534	1	195	45464	0.4289107865563963	1	Passeriformes	Tyrannidae (Tyrant Flycatchers)	Myiarchus_cinerascens	28.2	27.2	28.6	1.6417753887672089	5786.324475768003	224.4379224	0.7173599318173061	LC	1	1.450249108	0	1	3	0.014150073123882043
Arizona	US-AZ	Great Egret	Ardea alba	46980	596174	7.880249725751207	1	145	45464	0.318933661798346	1	Pelecaniformes	Ardeidae (Herons, Egrets, and Bitterns)	Casmerodius_albus	873.5	812	935	5.322803069929153	NA	NA	NA	NA	NA	NA	NA	NA	NA	-0.12451763111127351
Arizona	US-AZ	Yellow Warbler	Setophaga petechia	47741	596174	8.007897023352243	1	92	45464	0.2023579095548126	1	Passeriformes	Parulidae (New World Warblers)	Dendroica_aestiva	NA	NA	NA	2.6246960250668856	NA	NA	NA	NA	NA	NA	NA	NA	NA	-0.32672448354734507
Arizona	US-AZ	Ring-necked Duck	Aythya collaris	48013	596174	8.05352128740938	1	272	45464	0.5982755586837938	1	Anseriformes	Anatidae (Ducks, Geese, and Waterfowl)	Aythya_collaris	730	680	730	17.68934364366408	NA	NA	NA	LC	NA	NA	NA	NA	NA	0.13871471275271474
Arizona	US-AZ	House Wren	Troglodytes aedon	48108	596174	8.069456232576396	1	120	45464	0.2639450994193208	1	Passeriformes	Troglodytidae (Wrens)	Troglodytes_aedon	11	11.45	10.95	2.025024117432387	5419.4420081002845	220.4516088	0.6560425497952311	LC	1	1.040404529	0	1	3	-0.2154421026911888
Arizona	US-AZ	Canyon Towhee	Melozone fusca	49037	596174	8.225283222683311	1	272	45464	0.5982755586837938	1	Passeriformes	Passerellidae (New World Sparrows)	Pipilo_fuscus	44.89166667	47.4	50.45	2.258040148814014	3990.9037867196002	154.02132799999998	0.4088727706462817	LC	1	1.64738297	50	0	0	0.13039223276893044
Arizona	US-AZ	Northern Rough-winged Swallow	Stelgidopteryx serripennis	50474	596174	8.466320235367526	1	86	45464	0.18916065458384657	1	Passeriformes	Hirundinidae (Swallows)	Stelgidopteryx_serripennis	15.8	13.3	14.5	9.079247786144995	5158.9057128343775	206.2893032	0.6106254106317563	LC	1	1.200158029	30	1	2	-0.3776418007918239
Arizona	US-AZ	Northern Flicker	Colaptes auratus	51365	596174	8.615773247407637	1	192	45464	0.42231215907091324	1	Piciformes	Picidae (Woodpeckers)	Colaptes_auratus	130.6716667	128.4	128	1.9288931442834716	NA	NA	NA	NA	NA	NA	NA	NA	NA	-0.03850466268367894
Arizona	US-AZ	Brown-headed Cowbird	Molothrus ater	51605	596174	8.656029950987463	1	139	45464	0.3057364068273799	1	Passeriformes	Icteridae (Troupials and Allies)	Molothrus_ater	42.55	37.3	47.5	35.75342329858687	4897.774966810677	203.9483914	0.5670644718017416	LC	0	1.624809943	80	1	3	-0.1797723086218277
Arizona	US-AZ	Black-throated Sparrow	Amphispiza bilineata	52581	596174	8.819740545545427	1	369	45464	0.8116311807144114	1	Passeriformes	Passerellidae (New World Sparrows)	Amphispiza_bilineata	13.5	13.4	14.1	3.297151371561937	5623.740789831195	216.91353479999998	0.6892352088507585	LC	1	1.130333768	100	1	3	0.23491238459480607
Arizona	US-AZ	Black-tailed Gnatcatcher	Polioptila melanura	52761	596174	8.849933073230298	1	242	45464	0.5322892838289636	1	Passeriformes	Polioptilidae (Gnatcatchers)	Polioptila_melanura	5.183333333	5.3	5.1	2.177985727162012	5934.795271755351	221.25565139999998	0.7413811286395913	LC	1	0.716003344	0	0	2	0.050969201961220706
Arizona	US-AZ	Black-headed Grosbeak	Pheucticus melanocephalus	53351	596174	8.948897469530708	1	198	45464	0.4355094140418793	1	Passeriformes	Cardinalidae (Cardinals and Allies)	Pheucticus_melanocephalus	45.55	48.2	46.1	1.9200216179945102	3882.202711587307	180.98820619999998	0.3953592930210322	LC	1	1.673481697	10	1	3	-0.040169546694151126
Arizona	US-AZ	American Wigeon	Mareca americana	53533	596174	8.97942546974541	1	259	45464	0.5696815062467007	1	Anseriformes	Anatidae (Ducks, Geese, and Waterfowl)	Anas_americana	786	710	792	29.865986404398004	NA	NA	NA	LC	NA	NA	NA	NA	NA	0.07460767748549749
Arizona	US-AZ	Lucy's Warbler	Oreothlypis luciae	53757	596174	9.016998393086583	1	103	45464	0.2265528770015837	1	Passeriformes	Parulidae (New World Warblers)	Vermivora_luciae	6.6	-999	-999	2.235656888770405	5835.557433958208	221.5840254	0.7250279878966127	LC	1	0.819543936	0	2	0	-0.3249790582730696
Arizona	US-AZ	Spotted Towhee	Pipilo maculatus	54087	596174	9.072351360508843	1	150	45464	0.329931374274151	1	Passeriformes	Passerellidae (New World Sparrows)	Pipilo_maculatus	39.85	38.8	40.9	2.7288155676428767	6051.582428537838	234.4370058	0.7628693995686671	LC	1	1.59439255	70	1	2	-0.1654489737837409
Arizona	US-AZ	American Coot	Fulica americana	54485	596174	9.139110393945392	1	622	45464	1.368115431990146	1	Gruiformes	Rallidae (Rails, Gallinules, and Coots)	Fulica_caribaea	620.5	538	688	46.37497063457263	NA	NA	NA	LC	NA	NA	NA	NA	NA	0.4471707839843501
Arizona	US-AZ	American Robin	Turdus migratorius	56760	596174	9.520710396629172	1	194	45464	0.4267112440612353	1	Passeriformes	Turdidae (Thrushes and Allies)	Turdus_migratorius	78.78333333	75	84.9	13.679679142624932	3644.2726721703407	161.26514659999998	0.3527603623491342	LC	1	1.894869657	20	1	3	-0.0734148543676849
Arizona	US-AZ	Mallard	Anas platyrhynchos	56786	596174	9.525071539516986	1	698	45464	1.5352806616223826	1	Anseriformes	Anatidae (Ducks, Geese, and Waterfowl)	Anas_platyrhynchos	1121	1099.5	1206.5	25.637516349245352	NA	NA	NA	LC	NA	NA	NA	NA	NA	0.48084710336381425
Arizona	US-AZ	Northern Shoveler	Spatula clypeata	59998	596174	10.06384042242701	1	290	45464	0.637867323596692	1	Anseriformes	Anatidae (Ducks, Geese, and Waterfowl)	Anas_clypeata	613	590	636	32.09575008600513	NA	NA	NA	LC	NA	NA	NA	NA	NA	0.0785642043996084
Arizona	US-AZ	American Kestrel	Falco sparverius	63809	596174	10.703083328021686	1	428	45464	0.9414041879289108	1	Falconiformes	Falconidae (Falcons and Caracaras)	Falco_sparverius	115.5	120	111	1.5061860645128773	NA	NA	NA	LC	NA	NA	NA	NA	NA	0.22284210459818884
Arizona	US-AZ	Pied-billed Grebe	Podilymbus podiceps	64872	596174	10.881386977627336	1	261	45464	0.5740805912370227	1	Podicipediformes	Podicipedidae (Grebes)	Podilymbus_podiceps	440	358	498	3.4996161114978133	NA	NA	NA	LC	NA	NA	NA	NA	NA	0.0021704058130480736
Arizona	US-AZ	Bridled Titmouse	Baeolophus wollweberi	66015	596174	11.073109528426265	1	197	45464	0.43330987154671824	1	Passeriformes	Paridae (Tits, Chickadees, and Titmice)	Baeolophus_wollweberi	10.4	-999	-999	3.270665013828399	5511.476635136353	216.162294	0.6705498717990785	LC	1	1.017033339	0	0	1	-0.12635369276574174
Arizona	US-AZ	Great Blue Heron	Ardea herodias	67057	596174	11.247890716468682	1	286	45464	0.6290691536160479	1	Pelecaniformes	Ardeidae (Herons, Egrets, and Bitterns)	Ardea_herodias	2388.666667	2204	2661.75	2.6136046740105083	NA	NA	NA	LC	NA	NA	NA	NA	NA	0.0286868025393288
Arizona	US-AZ	Chipping Sparrow	Spizella passerina	68582	596174	11.503688520465502	1	194	45464	0.4267112440612353	1	Passeriformes	Passerellidae (New World Sparrows)	Spizella_passerina	12.3	13.4	12.1	5.879094542365291	6183.874031263542	238.983519	0.7854934527464957	LC	1	1.086359831	80	1	3	-0.14802868917815074
Arizona	US-AZ	Cooper's Hawk	Accipiter cooperii	68610	596174	11.508385135883149	1	453	45464	0.9963927503079361	1	Accipitriformes	Accipitridae (Hawks, Eagles, and Kites)	Accipiter_cooperii	452	529	338.5	1.206303076664663	NA	NA	NA	LC	NA	NA	NA	NA	NA	0.21883157618912832
Arizona	US-AZ	Ruddy Duck	Oxyura jamaicensis	69201	596174	11.607517268448474	1	258	45464	0.5674819637515397	1	Anseriformes	Anatidae (Ducks, Geese, and Waterfowl)	Oxyura_jamaicensis	550	549	590	28.02316671988579	NA	NA	NA	LC	NA	NA	NA	NA	NA	-0.02830701787502467
Arizona	US-AZ	Black-chinned Hummingbird	Archilochus alexandri	70654	596174	11.851238061371344	1	304	45464	0.6686609185289459	1	Caprimulgiformes	Trochilidae (Hummingbirds)	Archilochus_alexandri	3.45	3.6	3.25	2.1999227194389444	NA	NA	NA	LC	NA	NA	NA	NA	NA	0.03449831193336049
Arizona	US-AZ	Broad-billed Hummingbird	Cynanthus latirostris	70872	596174	11.887804567123021	1	425	45464	0.9348055604434278	1	Caprimulgiformes	Trochilidae (Hummingbirds)	Cynanthus_latirostris	3.3	3.35	3.51	3.0335815741165035	NA	NA	NA	LC	NA	NA	NA	NA	NA	0.1783931372865739
Arizona	US-AZ	Song Sparrow	Melospiza melodia	71400	596174	11.976369314998642	1	227	45464	0.49929614640154846	1	Passeriformes	Passerellidae (New World Sparrows)	Melospiza_melodia	23.35	20.5	21	3.5741714321039764	6221.986491136229	238.24273259999998	0.7916722774275486	LC	1	1.406519743	70	1	3	-0.09600878993336322
Arizona	US-AZ	White-breasted Nuthatch	Sitta carolinensis	72883	596174	12.225122195868991	1	237	45464	0.5212915713531585	1	Passeriformes	Sittidae (Nuthatches)	Sitta_carolinensis	21	19.7	-999	1.8391259281909766	6645.480280021951	254.92502599999997	0.8644485432060648	LC	1	1.322219295	0	0	3	-0.08547392878364705
Arizona	US-AZ	Acorn Woodpecker	Melanerpes formicivorus	74489	596174	12.494506637324003	1	388	45464	0.8534224881224706	1	Piciformes	Picidae (Woodpeckers)	Melanerpes_formicivorus	79.05	77.35	81.35	4.06930127592698	NA	NA	NA	LC	NA	NA	NA	NA	NA	0.11930304058791386
Arizona	US-AZ	Killdeer	Charadrius vociferus	76474	596174	12.82746312318216	1	232	45464	0.5102938588773535	1	Charadriiformes	Charadriidae (Plovers and Lapwings)	Charadrius_vociferus	94.275	101	92.1	6.097611262589059	NA	NA	NA	LC	NA	NA	NA	NA	NA	-0.11366227530141562
Arizona	US-AZ	Red-winged Blackbird	Agelaius phoeniceus	79710	596174	13.370257676450164	1	341	45464	0.7500439908499033	1	Passeriformes	Icteridae (Troupials and Allies)	Agelaius_phoeniceus	54	39.6	63.75	73.26119952276981	5031.328854211935	214.9922048	0.5909714515945327	LC	1	1.719331287	90	1	3	0.03666360866568319
Arizona	US-AZ	Yellow-rumped Warbler	Setophaga coronata	82598	596174	13.85468000952742	1	159	45464	0.34972725673060007	1	Passeriformes	Parulidae (New World Warblers)	Dendroica_coronata	NA	NA	NA	6.356666864831022	6285.236147284917	244.1226872	0.8031017828629352	NA	1	1.074351921	0	1	3	-0.3072782551291611
Arizona	US-AZ	Yellow-rumped Warbler	Setophaga coronata	82598	596174	13.85468000952742	1	162	45464	0.356325884216083	1	Passeriformes	Parulidae (New World Warblers)	Dendroica_coronata	NA	NA	NA	6.356666864831022	6285.236147284917	244.1226872	0.8031017828629352	NA	1	1.074351921	0	1	3	-0.299210633381128
Arizona	US-AZ	Cactus Wren	Campylorhynchus brunneicapillus	82662	596174	13.86541513048204	1	605	45464	1.3307232095724089	1	Passeriformes	Troglodytidae (Wrens)	Campylorhynchus_brunneicapillus	38.9	-999	-999	2.3755262442915592	6256.217364079326	243.5718464	0.7982129056562797	LC	1	1.589949601	50	0	2	0.27076893332672514
Arizona	US-AZ	Vermilion Flycatcher	Pyrocephalus rubinus	83733	596174	14.045060670207022	1	886	45464	1.9487946507126517	1	Passeriformes	Tyrannidae (Tyrant Flycatchers)	Pyrocephalus_rubinus	14.025	13.4	12.4	2.4657867469696613	5107.193120067054	205.208485	0.6018968416282765	NA	1	1.158362492	0	1	3	0.43114315977591083
Arizona	US-AZ	European Starling	Sturnus vulgaris	84496	596174	14.173043440337887	1	244	45464	0.5366883688192856	1	Passeriformes	Sturnidae (Starlings)	Sturnus_vulgaris	NA	NA	NA	37.29393763889386	3797.269581658006	106.6145516	0.369020395116762	NA	1	1.892279973	80	1	3	-0.13119170464509716
Arizona	US-AZ	Phainopepla	Phainopepla nitens	85555	596174	14.350676144883876	1	715	45464	1.5726728840401196	1	Passeriformes	Ptiliogonatidae (Silky-flycatchers)	Phainopepla_nitens	22.55	21	20.7	3.3118549016578194	3618.9219200489447	119.90641219999999	0.34173098679601616	LC	1	1.344392274	0	1	2	0.329643275697186
Arizona	US-AZ	Northern Cardinal	Cardinalis cardinalis	88797	596174	14.894477115741378	1	315	45464	0.692855885975717	1	Passeriformes	Cardinalidae (Cardinals and Allies)	Cardinalis_cardinalis	43.05	41.825	44.075	3.417974793609011	3834.3952224025475	148.5241322	0.3820876391264005	LC	1	1.629919036	40	0	3	-0.04025057826793563
Arizona	US-AZ	Bewick's Wren	Thryomanes bewickii	89424	596174	14.999647753843675	1	118	45464	0.2595460144289988	1	Passeriformes	Troglodytidae (Wrens)	Thryomanes_bewickii	9.9	-999	-999	2.051694296876687	6643.7531754608035	254.85799999999998	0.8641519116356228	LC	1	0.995635195	50	1	2	-0.4671655697484865
Arizona	US-AZ	Say's Phoebe	Sayornis saya	92181	596174	15.462096636216943	1	423	45464	0.9304064754531058	1	Passeriformes	Tyrannidae (Tyrant Flycatchers)	Sayornis_saya	21	-999	-999	1.512522963837024	5793.958006341732	228.8841968	0.7193571396000542	LC	1	1.320146286	50	1	3	0.07267835205492483
Arizona	US-AZ	Black Phoebe	Sayornis nigricans	96753	596174	16.228986839412656	1	246	45464	0.5410874538096075	1	Passeriformes	Tyrannidae (Tyrant Flycatchers)	Sayornis_nigricans	18.25	17.75	19.475	2.1651176662220517	3117.383100527365	78.7534102	0.2520053387467317	LC	1	1.270678836	0	0	0	-0.18108086746699173
Arizona	US-AZ	Northern Mockingbird	Mimus polyglottos	97903	596174	16.42188354406599	1	450	45464	0.9897941228224529	1	Passeriformes	Mimidae (Mockingbirds and Thrashers)	Mimus_polyglottos	48.5	46.4	50.5	2.244093215297539	6394.015279138884	246.9408882	0.8215526653229277	LC	1	1.685741739	70	0	3	0.07573892065363323
Arizona	US-AZ	Eurasian Collared-Dove	Streptopelia decaocto	103968	596174	17.439203990781216	1	459	45464	1.009590005278902	1	Columbiformes	Columbidae (Pigeons and Doves)	Streptopelia_decaocto	NA	NA	NA	4.683018170969683	NA	NA	NA	NA	NA	NA	NA	NA	NA	0.06061630985626132
Arizona	US-AZ	Ruby-crowned Kinglet	Regulus calendula	104468	596174	17.52307212323919	1	184	45464	0.4047158191096252	1	Passeriformes	Regulidae (Kinglets)	Regulus_calendula	6.575	6.25	6.7	2.6315963862013327	5209.9545816642785	220.54974399999998	0.621423288723533	LC	1	0.792391689	0	1	3	-0.336861833503096
Arizona	US-AZ	Ladder-backed Woodpecker	Dryobates scalaris	104479	596174	17.524917222153263	1	266	45464	0.5850783037128277	1	Piciformes	Picidae (Woodpeckers)	Picoides_scalaris	30.6	30.15	33.825	1.6026718369809285	NA	NA	NA	LC	NA	NA	NA	NA	NA	-0.17756382354604916
Arizona	US-AZ	Curve-billed Thrasher	Toxostoma curvirostre	107391	596174	18.013365225588505	1	733	45464	1.6122646489530177	1	Passeriformes	Mimidae (Mockingbirds and Thrashers)	Toxostoma_curvirostre	78.7	75.8	80.9	2.04299578076696	6337.414959049319	246.5781366	0.8121347078016703	LC	1	1.906514434	100	0	2	0.2507796721140132
Arizona	US-AZ	Red-tailed Hawk	Buteo jamaicensis	108973	596174	18.27872399668553	1	1084	45464	2.3843040647545313	1	Accipitriformes	Accipitridae (Hawks, Eagles, and Kites)	Buteo_jamaicensis	1126	1224	1028	1.5372768128763463	NA	NA	NA	LC	NA	NA	NA	NA	NA	0.41474619779690436
Arizona	US-AZ	House Sparrow	Passer domesticus	116821	596174	19.595118203745887	1	378	45464	0.8314270631708605	1	Passeriformes	Passeridae (Old World Sparrows)	Passer_domesticus	27.7	27.7	28	9.105087287734191	5562.162702134582	217.85742399999998	0.6792102876370874	LC	1	1.424337612	50	0	3	-0.06946978282044383
Arizona	US-AZ	White-crowned Sparrow	Zonotrichia leucophrys	116944	596174	19.61574976433055	1	734	45464	1.6144641914481788	1	Passeriformes	Passerellidae (New World Sparrows)	Zonotrichia_leucophrys	27.96	26.05	29.35	6.692178967991259	6455.273418697283	247.3938048	0.8317556281943665	LC	1	1.455088606	80	1	3	0.21776333693853459
Arizona	US-AZ	Gambel's Quail	Callipepla gambelii	120186	596174	20.159550735188052	1	765	45464	1.68265000879817	1	Galliformes	Odontophoridae (New World Quail)	Callipepla_gambelii	169.25	162	170	7.724103795441425	NA	NA	NA	LC	NA	NA	NA	NA	NA	0.2249206205712868
Arizona	US-AZ	Abert's Towhee	Melozone aberti	120637	596174	20.235199790665142	1	420	45464	0.9238078479676228	1	Passeriformes	Passerellidae (New World Sparrows)	Pipilo_aberti	46.05	44.8	47.1	3.6417116418963333	3271.4473706170893	145.5286946	0.288517722673855	LC	1	1.662285516	70	0	0	-0.03650315803595022
Arizona	US-AZ	Great-tailed Grackle	Quiscalus mexicanus	130756	596174	21.932523055349613	1	609	45464	1.339521379553053	1	Passeriformes	Icteridae (Troupials and Allies)	Quiscalus_mexicanus	168.7	116	221.5	17.822969454112734	6102.177972356391	172.3984916	0.7609774824761902	LC	0	2.227886705	80	1	3	0.09277939875381418
Arizona	US-AZ	Turkey Vulture	Cathartes aura	130841	596174	21.94678063786747	1	442	45464	0.972197782861165	1	Cathartiformes	Cathartidae (New World Vultures)	Cathartes_aura	1776	1811	1426	8.941035044817117	NA	NA	NA	LC	NA	NA	NA	NA	NA	-0.04640299221231631
Arizona	US-AZ	White-winged Dove	Zenaida asiatica	141956	596174	23.811169222408225	1	649	45464	1.4275030793594932	1	Columbiformes	Columbidae (Pigeons and Doves)	Zenaida_asiatica	153	153	-999	10.262938229871606	NA	NA	NA	LC	NA	NA	NA	NA	NA	0.08795207589672782
Arizona	US-AZ	Anna's Hummingbird	Calypte anna	143206	596174	24.02083955355316	1	743	45464	1.6342600739046278	1	Caprimulgiformes	Trochilidae (Hummingbirds)	Calypte_anna	4.4	4.035	4.5	2.7342565637574348	NA	NA	NA	LC	NA	NA	NA	NA	NA	0.14315422502496686
Arizona	US-AZ	Common Raven	Corvus corax	160306	596174	26.88912968361586	1	535	45464	1.1767552349111385	1	Passeriformes	Corvidae (Crows, Jays, and Magpies)	Corvus_corax	NA	NA	NA	3.0039336535463725	4554.8926119415455	74.23399699999999	0.48892795322427884	LC	1	2.973589623	80	0	3	-0.04373882110513434
Arizona	US-AZ	Verdin	Auriparus flaviceps	184801	596174	30.997829492731988	1	545	45464	1.1987506598627486	1	Passeriformes	Remizidae (Penduline-Tits)	Auriparus_flaviceps	7	-999	-999	2.971500516998326	5582.565570660334	196.5785728	0.6790654575327632	LC	1	0.832508913	70	0	2	-0.0917882305749094
Arizona	US-AZ	Gila Woodpecker	Melanerpes uropygialis	202170	596174	33.91124067805708	1	812	45464	1.7860285060707373	1	Piciformes	Picidae (Woodpeckers)	Melanerpes_uropygialis	65	62.4	68.65	2.774622449295494	NA	NA	NA	LC	NA	NA	NA	NA	NA	0.04568380258459738
Arizona	US-AZ	Lesser Goldfinch	Spinus psaltria	202400	596174	33.94982001898775	1	909	45464	1.9993841281013547	1	Passeriformes	Fringillidae (Finches, Euphonias, and Allies)	Carduelis_psaltria	9.115	8.8	8.9	5.415802281006765	5797.544554505677	227.99151719999998	0.7198025288487478	LC	1	0.96961158	20	1	2	0.0941862484562246
Arizona	US-AZ	Mourning Dove	Zenaida macroura	266870	596174	44.76377701811887	1	1678	45464	3.6908323068801687	1	Columbiformes	Columbidae (Pigeons and Doves)	Zenaida_macroura	119	115.5	123	4.9564908093864855	NA	NA	NA	LC	NA	NA	NA	NA	NA	0.2511464633674373
Arizona	US-AZ	House Finch	Haemorhous mexicanus	268807	596174	45.08868216326106	1	1271	45464	2.7956185113496392	1	Passeriformes	Fringillidae (Finches, Euphonias, and Allies)	Carpodacus_mexicanus	21.4	21.05	20.7	5.579364967731577	4282.746864945997	176.43811620000002	0.4608307494710442	LC	1	1.330413773	33	0	3	0.12773080487439378
Arkansas	US-AR	Osprey	Pandion haliaetus	757	74353	1.018116283135852	1	8	4393	0.1821078989301161	1	Accipitriformes	Pandionidae (Osprey)	Pandion_haliaetus	NA	NA	NA	1.8934346059574894	NA	NA	NA	LC	NA	NA	NA	NA	NA	0.25721606265031727
Arkansas	US-AR	Wild Turkey	Meleagris gallopavo	759	74353	1.0208061544255107	1	23	4393	0.5235602094240838	1	Galliformes	Phasianidae (Pheasants, Grouse, and Allies)	Meleagris_gallopavo	5811	4300	7400	7.56835714120231	NA	NA	NA	LC	NA	NA	NA	NA	NA	0.6822834219924805
Arkansas	US-AR	Solitary Sandpiper	Tringa solitaria	786	74353	1.0571194168359044	1	11	4393	0.2503983610289096	1	Charadriiformes	Scolopacidae (Sandpipers and Allies)	Tringa_solitaria	48.5	53.55	49.55	1.8410800189102603	NA	NA	NA	LC	NA	NA	NA	NA	NA	0.36931208911762403
Arkansas	US-AR	Northern Pintail	Anas acuta	799	74353	1.0746035802186864	1	3	4393	0.06829046209879354	1	Anseriformes	Anatidae (Ducks, Geese, and Waterfowl)	Anas_acuta	872.25	861.75	930	40.492281261955114	NA	NA	NA	LC	NA	NA	NA	NA	NA	-0.11341315479983129
Arkansas	US-AR	Rusty Blackbird	Euphagus carolinus	893	74353	1.2010275308326497	1	5	4393	0.11381743683132256	1	Passeriformes	Icteridae (Troupials and Allies)	Euphagus_carolinus	60.4	55.2	64.3	10.028200116201708	5043.866437820484	153.267126	0.5828390646541878	VU	1	1.77633791	70	2	2	0.024681186958881426
Arkansas	US-AR	American Pipit	Anthus rubescens	913	74353	1.2279262437292375	1	3	4393	0.06829046209879354	1	Passeriformes	Motacillidae (Wagtails and Pipits)	Anthus_rubescens	NA	NA	NA	9.656844058916759	3954.681592062401	183.84366619999997	0.4078146539670316	NA	1	1.316328962	90	2	2	-0.1589767190191072
Arkansas	US-AR	Yellow Warbler	Setophaga petechia	967	74353	1.3005527685500249	1	3	4393	0.06829046209879354	1	Passeriformes	Parulidae (New World Warblers)	Dendroica_aestiva	NA	NA	NA	2.6246960250668856	NA	NA	NA	NA	NA	NA	NA	NA	NA	-0.17860710568559457
Arkansas	US-AR	Cattle Egret	Bubulcus ibis	993	74353	1.3355210953155892	1	18	4393	0.4097427725927612	1	Pelecaniformes	Ardeidae (Herons, Egrets, and Bitterns)	Bubulcus_ibis	NA	NA	NA	19.29283047180309	NA	NA	NA	LC	NA	NA	NA	NA	NA	0.48902258072862226
Arkansas	US-AR	Black-throated Green Warbler	Setophaga virens	1041	74353	1.4000780062674	1	2	4393	0.04552697473252903	1	Passeriformes	Parulidae (New World Warblers)	Dendroica_virens	9	8.5	9	1.98775895229425	5487.9026314330295	218.5337592	0.6670443619829056	LC	1	0.939519253	0	2	3	-0.3287364241525101
Arkansas	US-AR	American Redstart	Setophaga ruticilla	1068	74353	1.4363912686777938	1	8	4393	0.1821078989301161	1	Passeriformes	Parulidae (New World Warblers)	Setophaga_ruticilla	8.35	8.225	8.375	2.5051785117093117	6399.383892756288	247.7502932	0.8225741045673095	LC	1	0.916453949	0	2	3	0.1396373219744632
Arkansas	US-AR	Sharp-shinned Hawk	Accipiter striatus	1069	74353	1.4377362043226232	1	6	4393	0.13658092419758708	1	Accipitriformes	Accipitridae (Hawks, Eagles, and Kites)	Accipiter_erythronemius	138.5	174	103	1.667089428454836	NA	NA	NA	LC	NA	NA	NA	NA	NA	0.030173133160285123
Arkansas	US-AR	Nashville Warbler	Oreothlypis ruficapilla	1089	74353	1.464634917219211	1	5	4393	0.11381743683132256	1	Passeriformes	Parulidae (New World Warblers)	Vermivora_ruficapilla	8.4	8.35	8.65	2.0504517223704837	5563.759734399009	216.23889719999997	0.6792067338500993	LC	1	0.908485019	0	2	2	-0.0431059998205475
Arkansas	US-AR	Orange-crowned Warbler	Oreothlypis celata	1112	74353	1.495568437050287	1	5	4393	0.11381743683132256	1	Passeriformes	Parulidae (New World Warblers)	Vermivora_celata	9.2	9.45	9.05	2.2593311519998167	4130.131110167596	172.8330542	0.435002068314711	LC	1	0.966423346	0	1	2	-0.050245981003684395
Arkansas	US-AR	Painted Bunting	Passerina ciris	1121	74353	1.5076728578537517	1	27	4393	0.6146141588891418	1	Passeriformes	Cardinalidae (Cardinals and Allies)	Passerina_ciris	15.6	15	16.125	2.297667954485565	6431.209509059376	177.17227899999997	0.816166998587685	LC	1	1.191730393	50	2	3	0.6160070176624471
Arkansas	US-AR	Broad-winged Hawk	Buteo platypterus	1123	74353	1.5103627291434105	1	9	4393	0.2048713862963806	1	Accipitriformes	Accipitridae (Hawks, Eagles, and Kites)	Buteo_platypterus	437	490	420	71.35778853055491	NA	NA	NA	LC	NA	NA	NA	NA	NA	0.16824003759868655
Arkansas	US-AR	Bonaparte's Gull	Chroicocephalus philadelphia	1132	74353	1.522467149946875	1	3	4393	0.06829046209879354	1	Charadriiformes	Laridae (Gulls, Terns, and Skimmers)	Larus_philadelphia	191	175	189	49.25251307124156	NA	NA	NA	LC	NA	NA	NA	NA	NA	-0.23242688691037588
Arkansas	US-AR	House Wren	Troglodytes aedon	1144	74353	1.5386063776848278	1	4	4393	0.09105394946505806	1	Passeriformes	Troglodytidae (Wrens)	Troglodytes_aedon	11	11.45	10.95	2.025024117432387	5419.4420081002845	220.4516088	0.6560425497952311	LC	1	1.040404529	0	1	3	-0.13911922864255943
Arkansas	US-AR	Hooded Merganser	Lophodytes cucullatus	1170	74353	1.5735747044503918	1	18	4393	0.4097427725927612	1	Anseriformes	Anatidae (Ducks, Geese, and Waterfowl)	Lophodytes_cucullatus	617	617	617	5.554367758542062	NA	NA	NA	LC	NA	NA	NA	NA	NA	0.432987187759535
Arkansas	US-AR	Lincoln's Sparrow	Melospiza lincolnii	1177	74353	1.5829892539641979	1	9	4393	0.2048713862963806	1	Passeriformes	Passerellidae (New World Sparrows)	Melospiza_lincolnii	17.4	18.3	19	2.181023961662044	6376.503940643566	245.52657899999997	0.8184236039719502	LC	1	1.220108088	100	2	2	0.1521957955096831
Arkansas	US-AR	Winter Wren	Troglodytes hiemalis	1214	74353	1.6327518728228856	1	10	4393	0.22763487366264512	1	Passeriformes	Troglodytidae (Wrens)	Troglodytes_troglodytes	9.225	9.175	9.85	1.4624752543042652	5051.3315329151455	213.1290908	0.5939705463547303	LC	1	0.968137243	50	1	3	0.1830147003601873
Arkansas	US-AR	Ovenbird	Seiurus aurocapilla	1223	74353	1.64485629362635	1	2	4393	0.04552697473252903	1	Passeriformes	Parulidae (New World Warblers)	Seiurus_aurocapilla	19.4	21.7	22.5	1.7999590460744217	6568.812350921139	251.98084999999998	0.8512859204440152	LC	1	1.274157849	80	2	2	-0.38377999249845707
Arkansas	US-AR	Common Goldeneye	Bucephala clangula	1245	74353	1.6744448778125964	1	1	4393	0.022763487366264514	1	Anseriformes	Anatidae (Ducks, Geese, and Waterfowl)	Bucephala_clangula	895.93	740.375	1000	15.946955434089793	NA	NA	NA	LC	NA	NA	NA	NA	NA	-0.5659618854342311
Arkansas	US-AR	Little Blue Heron	Egretta caerulea	1251	74353	1.682514491681573	1	10	4393	0.22763487366264512	1	Pelecaniformes	Ardeidae (Herons, Egrets, and Bitterns)	Egretta_caerulea	339.5	315	364	3.8574886781565825	NA	NA	NA	LC	NA	NA	NA	NA	NA	0.17275839636604262
Arkansas	US-AR	Greater White-fronted Goose	Anser albifrons	1282	74353	1.7242074966712841	1	8	4393	0.1821078989301161	1	Anseriformes	Anatidae (Ducks, Geese, and Waterfowl)	Anser_albifrons	2387.5	2275.5	2387.5	112.5149303527239	NA	NA	NA	LC	NA	NA	NA	NA	NA	0.07724599941277804
Arkansas	US-AR	Tennessee Warbler	Oreothlypis peregrina	1303	74353	1.7524511452127016	1	2	4393	0.04552697473252903	1	Passeriformes	Parulidae (New World Warblers)	Vermivora_peregrina	9.55	9.65	9.9	2.9507038029317565	5664.8108247146865	221.13223619999997	0.696722996672908	LC	1	0.949390007	0	2	2	-0.4054258787606964
Arkansas	US-AR	Wood Thrush	Hylocichla mustelina	1306	74353	1.7564859521471898	1	0	4393	0	0	Passeriformes	Turdidae (Thrushes and Allies)	Hylocichla_mustelina	48.65	52.5	47.8	1.7953143871443218	6588.558936008481	251.35546219999998	0.8544473128771547	NT	1	1.700270937	80	2	3	-0.8833327684965904
Arkansas	US-AR	Snowy Egret	Egretta thula	1327	74353	1.784729600688607	1	3	4393	0.06829046209879354	1	Pelecaniformes	Ardeidae (Herons, Egrets, and Bitterns)	Egretta_thula	370	-999	-999	6.076657939577434	NA	NA	NA	LC	NA	NA	NA	NA	NA	-0.2867222075612838
Arkansas	US-AR	Scarlet Tanager	Piranga olivacea	1331	74353	1.7901093432679247	1	3	4393	0.06829046209879354	1	Passeriformes	Cardinalidae (Cardinals and Allies)	Piranga_olivacea	28.825	27.3	29.3	1.6537467500539664	5429.812166696618	222.40104099999996	0.6580794024325232	LC	1	1.450249108	10	2	3	-0.28775041042123234
Arkansas	US-AR	Lesser Yellowlegs	Tringa flavipes	1336	74353	1.7968340214920715	1	3	4393	0.06829046209879354	1	Charadriiformes	Scolopacidae (Sandpipers and Allies)	Tringa_flavipes	81.7	83.7	81.8	8.025009317651705	NA	NA	NA	LC	NA	NA	NA	NA	NA	-0.2890313273412388
Arkansas	US-AR	Greater Yellowlegs	Tringa melanoleuca	1337	74353	1.798178957136901	1	8	4393	0.1821078989301161	1	Charadriiformes	Scolopacidae (Sandpipers and Allies)	Tringa_melanoleuca	170	175	164.5	4.791255776804322	NA	NA	NA	LC	NA	NA	NA	NA	NA	0.0628955827205416
Arkansas	US-AR	Northern Bobwhite	Colinus virginianus	1345	74353	1.8089384422955361	1	5	4393	0.11381743683132256	1	Galliformes	Odontophoridae (New World Quail)	Colinus_virginianus	173.3333333	117	150	4.2726271498026716	NA	NA	NA	NT	NA	NA	NA	NA	NA	-0.11523368471998448
Arkansas	US-AR	Horned Grebe	Podiceps auritus	1362	74353	1.831802348257636	1	5	4393	0.11381743683132256	1	Podicipediformes	Podicipedidae (Grebes)	Podiceps_auritus	420.5833333	378	441	5.446677472927912	NA	NA	NA	VU	NA	NA	NA	NA	NA	-0.1195245002120295
Arkansas	US-AR	Pectoral Sandpiper	Calidris melanotos	1371	74353	1.8439067690611006	1	5	4393	0.11381743683132256	1	Charadriiformes	Scolopacidae (Sandpipers and Allies)	Calidris_melanotos	85	65.1	97.8	10.545701603005272	NA	NA	NA	LC	NA	NA	NA	NA	NA	-0.12177447635182732
Arkansas	US-AR	Warbling Vireo	Vireo gilvus	1371	74353	1.8439067690611006	1	3	4393	0.06829046209879354	1	Passeriformes	Vireonidae (Vireos, Shrike-Babblers, and Erpornis)	Vireo_gilvus	13.0975	12.1	11.3	1.9194783099426733	5572.965733097275	231.5304358	0.683257020444682	LC	1	1.082796138	0	1	3	-0.29786573540750855
Arkansas	US-AR	Green-winged Teal	Anas crecca	1389	74353	1.8681156106680294	1	2	4393	0.04552697473252903	1	Anseriformes	Anatidae (Ducks, Geese, and Waterfowl)	Anas_crecca	NA	NA	NA	25.017445668842935	NA	NA	NA	NA	NA	NA	NA	NA	NA	-0.42726045009195884
Arkansas	US-AR	Green-winged Teal	Anas crecca	1389	74353	1.8681156106680294	1	3	4393	0.06829046209879354	1	Anseriformes	Anatidae (Ducks, Geese, and Waterfowl)	Anas_crecca	NA	NA	NA	25.017445668842935	NA	NA	NA	NA	NA	NA	NA	NA	NA	-0.3023217134836588
Arkansas	US-AR	Swainson's Thrush	Catharus ustulatus	1393	74353	1.873495353247347	1	7	4393	0.15934441156385157	1	Passeriformes	Turdidae (Thrushes and Allies)	Catharus_ustulatus	30.06666667	30.45	29.7	2.455053389506819	3984.0508026392995	186.436547	0.4130990884251776	LC	1	1.481442629	50	2	3	-0.0022740912998811466
Arkansas	US-AR	Prothonotary Warbler	Protonotaria citrea	1415	74353	1.9030839374335937	1	14	4393	0.31868882312770314	1	Passeriformes	Parulidae (New World Warblers)	Protonotaria_citrea	14.95	16.45	14.65	1.9927947194386197	5434.416613064355	200.3691546	0.6551980464055416	LC	1	1.155336037	0	2	3	0.2653740490576243
Arkansas	US-AR	Common Loon	Gavia immer	1468	74353	1.9743655266095517	1	9	4393	0.2048713862963806	1	Gaviiformes	Gaviidae (Loons)	Gavia_immer	NA	NA	NA	3.942013118704755	NA	NA	NA	LC	NA	NA	NA	NA	NA	0.07672093940875374
Arkansas	US-AR	American Coot	Fulica americana	1499	74353	2.016058531599263	1	22	4393	0.5007967220578192	1	Gruiformes	Rallidae (Rails, Gallinules, and Coots)	Fulica_caribaea	620.5	538	688	46.37497063457263	NA	NA	NA	LC	NA	NA	NA	NA	NA	0.43130984060843014
Arkansas	US-AR	Louisiana Waterthrush	Parkesia motacilla	1511	74353	2.032197759337216	1	19	4393	0.4325062599590257	1	Passeriformes	Parulidae (New World Warblers)	Seiurus_motacilla	20.825	20.85	20.1	1.3286999837605749	6059.172482105481	237.5612306	0.7646408387755854	LC	1	1.298853076	50	2	1	0.3678881042901609
Arkansas	US-AR	Barred Owl	Strix varia	1516	74353	2.0389224375613626	1	23	4393	0.5235602094240838	1	Strigiformes	Strigidae (Owls)	Strix_varia	NA	NA	NA	1.3185997002329974	NA	NA	NA	LC	NA	NA	NA	NA	NA	0.4459407726931653
Arkansas	US-AR	Kentucky Warbler	Geothlypis formosa	1536	74353	2.0658211504579507	1	1	4393	0.022763487366264514	1	Passeriformes	Parulidae (New World Warblers)	Oporornis_formosus	14.115	14.2	14.25	1.4259476305266578	5641.0391589012725	231.85169699999997	0.6945650176747776	LC	1	1.146128036	80	2	2	-0.6377178656546311
Arkansas	US-AR	Loggerhead Shrike	Lanius ludovicianus	1541	74353	2.0725458286820975	1	6	4393	0.13658092419758708	1	Passeriformes	Laniidae (Shrikes)	Lanius_ludovicianus	47.225	43.7	47.3	1.5353004672025887	6586.214636858949	253.2578394	0.8543742479593939	NT	1	1.717382542	80	1	3	-0.09476005998817491
Arkansas	US-AR	Least Sandpiper	Calidris minutilla	1647	74353	2.2151090070340134	1	9	4393	0.2048713862963806	1	Charadriiformes	Scolopacidae (Sandpipers and Allies)	Calidris_minutilla	23.45	23.65	22	25.28488358600146	NA	NA	NA	LC	NA	NA	NA	NA	NA	0.03741599756807323
Arkansas	US-AR	Wilson's Snipe	Gallinago delicata	1678	74353	2.2568020120237247	1	6	4393	0.13658092419758708	1	Charadriiformes	Scolopacidae (Sandpipers and Allies)	NA	NA	NA	NA	3.4317592411007616	6647.40544859258	254.99999999999997	0.8647792356565931	NA	NA	NA	NA	NA	NA	-0.12385620679462785
Arkansas	US-AR	Acadian Flycatcher	Empidonax virescens	1680	74353	2.2594918833133835	1	1	4393	0.022763487366264514	1	Passeriformes	Tyrannidae (Tyrant Flycatchers)	Empidonax_virescens	12.7	12.8	13.25	1.5723093031778772	6033.516810607069	236.6122246	0.7602421693373868	LC	1	1.100370545	0	2	3	-0.668331184060595
Arkansas	US-AR	Ruddy Duck	Oxyura jamaicensis	1682	74353	2.2621817546030423	1	7	4393	0.15934441156385157	1	Anseriformes	Anatidae (Ducks, Geese, and Waterfowl)	Oxyura_jamaicensis	550	549	590	28.02316671988579	NA	NA	NA	LC	NA	NA	NA	NA	NA	-0.06667764149245083
Arkansas	US-AR	Hooded Warbler	Setophaga citrina	1714	74353	2.3052196952375827	1	7	4393	0.15934441156385157	1	Passeriformes	Parulidae (New World Warblers)	Wilsonia_citrina	10.7	10.3	10.8	1.7218404115226535	6472.813546382147	219.5234328	0.8300476830422095	LC	1	1.02325246	0	2	3	-0.07311590304623158
Arkansas	US-AR	Spotted Sandpiper	Actitis macularius	1783	74353	2.398020254730811	1	15	4393	0.3414523104939677	1	Charadriiformes	Scolopacidae (Sandpipers and Allies)	Actitis_macularius	41.85833333	47.25	36.9	2.005030955773258	NA	NA	NA	LC	NA	NA	NA	NA	NA	0.2144311932602404
Arkansas	US-AR	Yellow-throated Warbler	Setophaga dominica	1791	74353	2.408779739889446	1	4	4393	0.09105394946505806	1	Passeriformes	Parulidae (New World Warblers)	Dendroica_dominica	9.7	9.5	9.9	1.48990316267193	5892.732031344228	205.5187154	0.7318247688785205	LC	1	0.986771734	0	1	3	-0.29224814471441546
Arkansas	US-AR	Snow Goose	Anser caerulescens	1873	74353	2.5190644627654564	1	15	4393	0.3414523104939677	1	Anseriformes	Anatidae (Ducks, Geese, and Waterfowl)	Chen_caerulescens	2630.75	2501.75	2744	1046.476415832206	NA	NA	NA	LC	NA	NA	NA	NA	NA	0.19760842207684431
Arkansas	US-AR	Rose-breasted Grosbeak	Pheucticus ludovicianus	1891	74353	2.5432733043723856	1	17	4393	0.38697928522649666	1	Passeriformes	Cardinalidae (Cardinals and Allies)	Pheucticus_ludovicianus	45.1	45.6	43.6	2.10760211712288	6249.6305773900085	238.88112739999997	0.7963483455759076	LC	1	1.62324929	20	2	3	0.24549356437678777
Arkansas	US-AR	Brown-headed Nuthatch	Sitta pusilla	2061	74353	2.771912363993383	1	5	4393	0.11381743683132256	1	Passeriformes	Sittidae (Nuthatches)	Sitta_pusilla	10.275	12.2	10.1	2.252440794480364	6475.5068851801125	248.57273839999996	0.8352958353571274	LC	1	1.008600172	0	0	2	-0.2610362352840203
Arkansas	US-AR	Cliff Swallow	Petrochelidon pyrrhonota	2077	74353	2.793431334310653	1	10	4393	0.22763487366264512	1	Passeriformes	Hirundinidae (Swallows)	Petrochelidon_pyrrhonota	NA	NA	NA	21.497952930877076	6316.504363817094	247.09652799999998	0.8087631742140267	LC	1	1.334453751	0	2	3	-4.3663207886112526e-4
Arkansas	US-AR	Fox Sparrow	Passerella iliaca	2094	74353	2.816295240272753	1	9	4393	0.2048713862963806	1	Passeriformes	Passerellidae (New World Sparrows)	Passerella_iliaca	33.8	-999	-999	2.347193193385797	4994.18418781685	200.4106476	0.5824193254169195	NA	1	1.525821952	90	2	2	-0.04461405690521311
Arkansas	US-AR	Tree Swallow	Tachycineta bicolor	2112	74353	2.8405040818796823	1	7	4393	0.15934441156385157	1	Passeriformes	Hirundinidae (Swallows)	Tachycineta_bicolor	20.8	20.85	21.85	218.50263815114158	6566.378781434364	252.3533918	0.8509451615869443	LC	1	1.326335861	20	1	3	-0.14444808327652675
Arkansas	US-AR	Hermit Thrush	Catharus guttatus	2122	74353	2.853953438327976	1	18	4393	0.4097427725927612	1	Passeriformes	Turdidae (Thrushes and Allies)	Catharus_guttatus	30.55	-999	-999	1.877702220335176	6462.384175601991	247.83406480000002	0.8330040713408036	LC	1	1.478566496	50	1	3	0.22960182838135634
Arkansas	US-AR	Orchard Oriole	Icterus spurius	2171	74353	2.9198552849246164	1	17	4393	0.38697928522649666	1	Passeriformes	Icteridae (Troupials and Allies)	Icterus_spurius	20.05	19.9	19.85	2.8867665137536767	5572.957604232845	201.13887839999998	0.6782309053598383	LC	1	1.288919606	30	2	2	0.19832193730500514
Arkansas	US-AR	Yellow-throated Vireo	Vireo flavifrons	2204	74353	2.9642381612039865	1	2	4393	0.04552697473252903	1	Passeriformes	Vireonidae (Vireos, Shrike-Babblers, and Erpornis)	Vireo_flavifrons	18	-999	-999	1.3457951467497329	5011.102994456986	187.3539542	0.5830578657441708	LC	1	1.255272505	0	2	2	-0.5849829946805847
Arkansas	US-AR	Northern Harrier	Circus hudsonius	2218	74353	2.983067260231598	1	19	4393	0.4325062599590257	1	Accipitriformes	Accipitridae (Hawks, Eagles, and Kites)	Circus_cyaneus	436.5	522.5	346	1.4728244922034794	NA	NA	NA	LC	NA	NA	NA	NA	NA	0.23676260832958318
Arkansas	US-AR	Ring-necked Duck	Aythya collaris	2242	74353	3.0153457157075034	1	11	4393	0.2503983610289096	1	Anseriformes	Anatidae (Ducks, Geese, and Waterfowl)	Aythya_collaris	730	680	730	17.68934364366408	NA	NA	NA	LC	NA	NA	NA	NA	NA	0.011237193890143247
Arkansas	US-AR	Brown Creeper	Certhia americana	2244	74353	3.0180355869971622	1	30	4393	0.6829046209879354	1	Passeriformes	Certhiidae (Treecreepers)	Certhia_americana	9	8.75	9	1.6402026304813986	6647.40544859258	254.99999999999997	0.8647792356565931	NA	1	0.908485019	10	1	2	0.423113031632241
Arkansas	US-AR	Purple Finch	Haemorhous purpureus	2301	74353	3.0946969187524376	1	12	4393	0.27316184839517416	1	Passeriformes	Fringillidae (Finches, Euphonias, and Allies)	Carpodacus_purpureus	25.23333333	25.1	25.55	3.292726104848931	4366.192780656502	188.95568319999998	0.47669681808273773	LC	1	1.367355921	33	1	2	0.03712555078721287
Arkansas	US-AR	Cooper's Hawk	Accipiter cooperii	2308	74353	3.1041114682662436	1	15	4393	0.3414523104939677	1	Accipitriformes	Accipitridae (Hawks, Eagles, and Kites)	Accipiter_cooperii	452	529	338.5	1.206303076664663	NA	NA	NA	LC	NA	NA	NA	NA	NA	0.1262644971115794
Arkansas	US-AR	Lesser Scaup	Aythya affinis	2416	74353	3.2493645179078183	1	5	4393	0.11381743683132256	1	Anseriformes	Anatidae (Ducks, Geese, and Waterfowl)	Aythya_affinis	788.5	750	842.5	24.3181816909409	NA	NA	NA	LC	NA	NA	NA	NA	NA	-0.31532718408366817
Arkansas	US-AR	Blue Grosbeak	Passerina caerulea	2430	74353	3.2681936169354295	1	28	4393	0.6373776462554063	1	Passeriformes	Cardinalidae (Cardinals and Allies)	Passerina_caerulea	28.4	27.5	29.3	2.5912911871947144	6711.032516895564	186.6842476	0.8640040347001394	LC	1	1.437750563	100	1	2	0.36694569001091615
Arkansas	US-AR	Baltimore Oriole	Icterus galbula	2558	74353	3.4403453794735923	1	17	4393	0.38697928522649666	1	Passeriformes	Icteridae (Troupials and Allies)	Icterus_galbula	33.9	33.2	34.7	2.396809192208242	4906.436883904733	208.48609159999998	0.5692468231266447	LC	1	1.516535374	30	2	3	0.1422833165332661
Arkansas	US-AR	Yellow-breasted Chat	Icteria virens	2598	74353	3.494142805266768	1	2	4393	0.04552697473252903	1	Passeriformes	Icteriidae (Yellow-breasted Chat)	Icteria_virens	25.3	25.25	24.9	1.6813165758974853	5413.230769552448	203.23593300000002	0.6521692740459095	LC	1	1.396199347	0	2	3	-0.641168585458428
Arkansas	US-AR	Swamp Sparrow	Melospiza georgiana	2599	74353	3.495487740911597	1	14	4393	0.31868882312770314	1	Passeriformes	Passerellidae (New World Sparrows)	Melospiza_georgiana	16.575	-999	18.8	3.093027168387523	5238.610288431408	197.08509099999998	0.6222815486877397	LC	1	1.206825876	100	1	3	0.05766995066649034
Arkansas	US-AR	Pine Siskin	Spinus pinus	2688	74353	3.615187013301414	1	9	4393	0.2048713862963806	1	Passeriformes	Fringillidae (Finches, Euphonias, and Allies)	Carduelis_pinus	13.05	-999	-999	9.370787062413282	5627.726686276451	219.2191762	0.6902754167330322	LC	1	1.103803721	50	1	3	-0.12992388644256703
Arkansas	US-AR	Gray Catbird	Dumetella carolinensis	2719	74353	3.6568800182911247	1	12	4393	0.27316184839517416	1	Passeriformes	Mimidae (Mockingbirds and Thrashers)	Dumetella_carolinensis	NA	NA	NA	2.8555118195054066	4560.177486299199	165.7460702	0.5049318222791908	NA	1	1.547774705	0	1	3	-0.019897804507827424
Arkansas	US-AR	American White Pelican	Pelecanus erythrorhynchos	2771	74353	3.7268166718222537	1	23	4393	0.5235602094240838	1	Pelecaniformes	Pelecanidae (Pelicans)	Pelecanus_erythrorhynchos	6129.5	4970	6665	32.002360211392755	NA	NA	NA	LC	NA	NA	NA	NA	NA	0.23989839867990426
Arkansas	US-AR	Red-breasted Nuthatch	Sitta canadensis	2774	74353	3.7308514787567413	1	12	4393	0.27316184839517416	1	Passeriformes	Sittidae (Nuthatches)	Sitta_canadensis	10.35	10	11	2.0015635915273444	6008.251229176253	228.93656620000002	0.7547958479185752	LC	1	0.991226076	0	0	3	-0.026739142853623235
Arkansas	US-AR	Mississippi Kite	Ictinia mississippiensis	2804	74353	3.7711995481016234	1	21	4393	0.47803323469155473	1	Accipitriformes	Accipitridae (Hawks, Eagles, and Kites)	Ictinia_mississippiensis	281	311	245	26.202280956522586	NA	NA	NA	LC	NA	NA	NA	NA	NA	0.19806549828707282
Arkansas	US-AR	Northern Shoveler	Spatula clypeata	2878	74353	3.8707247858189984	1	26	4393	0.5918506715228773	1	Anseriformes	Anatidae (Ducks, Geese, and Waterfowl)	Anas_clypeata	613	590	636	32.09575008600513	NA	NA	NA	LC	NA	NA	NA	NA	NA	0.2781078417611645
Arkansas	US-AR	Blue-winged Teal	Spatula discors	3004	74353	4.040186677067503	1	20	4393	0.45526974732529024	1	Anseriformes	Anatidae (Ducks, Geese, and Waterfowl)	Anas_discors	398.5	395	402	18.42355619635427	NA	NA	NA	LC	NA	NA	NA	NA	NA	0.15432524800574143
Arkansas	US-AR	Green Heron	Butorides virescens	3061	74353	4.116848008822778	1	50	4393	1.1381743683132255	1	Pelecaniformes	Ardeidae (Herons, Egrets, and Bitterns)	Butorides_virescens	212	184	211	1.7322634633949276	NA	NA	NA	NA	NA	NA	NA	NA	NA	0.5332547208133229
Arkansas	US-AR	Golden-crowned Kinglet	Regulus satrapa	3122	74353	4.198889083157371	1	24	4393	0.5463236967903483	1	Passeriformes	Regulidae (Kinglets)	Regulus_satrapa	6.103333333	6.1	6.3	3.2938298322841026	5557.970863355411	219.9425086	0.6788619686160329	LC	1	0.792391689	0	1	3	0.21688364935213023
Arkansas	US-AR	Wood Duck	Aix sponsa	3175	74353	4.270170672333329	1	34	4393	0.7739585704529933	1	Anseriformes	Anatidae (Ducks, Geese, and Waterfowl)	Aix_sponsa	657.5	637	680	6.349751684755149	NA	NA	NA	LC	NA	NA	NA	NA	NA	0.35726091637634383
Arkansas	US-AR	Northern Rough-winged Swallow	Stelgidopteryx serripennis	3180	74353	4.276895350557476	1	10	4393	0.22763487366264512	1	Passeriformes	Hirundinidae (Swallows)	Stelgidopteryx_serripennis	15.8	13.3	14.5	9.079247786144995	5158.9057128343775	206.2893032	0.6106254106317563	LC	1	1.200158029	30	1	2	-0.14595200412620157
Arkansas	US-AR	Dickcissel	Spiza americana	3197	74353	4.299759256519575	1	27	4393	0.6146141588891418	1	Passeriformes	Cardinalidae (Cardinals and Allies)	Spiza_americana	26.9	24.6	28.5	49.225938555642024	5865.5554142008705	199.44344819999995	0.7263270872233919	LC	0	1.410100387	100	2	3	0.25799193507110846
Arkansas	US-AR	Purple Martin	Progne subis	3320	74353	4.465186340833592	1	11	4393	0.2503983610289096	1	Passeriformes	Hirundinidae (Swallows)	Progne_subis	51.45	50.55	51.75	75.49419047599126	5337.9534505124675	177.77134619999998	0.6355131675251431	LC	1	1.730782276	20	2	3	-0.12288166406472471
Arkansas	US-AR	Gadwall	Mareca strepera	3440	74353	4.626578618213119	1	14	4393	0.31868882312770314	1	Anseriformes	Anatidae (Ducks, Geese, and Waterfowl)	Anas_strepera	850	849	968	15.61762252657514	NA	NA	NA	LC	NA	NA	NA	NA	NA	-0.0381014510209428
Arkansas	US-AR	Field Sparrow	Spizella pusilla	3662	74353	4.925154331365244	1	15	4393	0.3414523104939677	1	Passeriformes	Passerellidae (New World Sparrows)	Spizella_pusilla	12.8	12.75	13.2	3.108877665866878	5744.349796517616	222.96709839999994	0.7101768938952701	LC	1	1.096910013	100	1	3	-0.03143695929572425
Arkansas	US-AR	Hairy Woodpecker	Dryobates villosus	3694	74353	4.968192271999785	1	12	4393	0.27316184839517416	1	Piciformes	Picidae (Woodpeckers)	Picoides_villosus	65.875	62.6	69.8	1.3724615337480603	NA	NA	NA	LC	NA	NA	NA	NA	NA	-0.12458583366709318
Arkansas	US-AR	White-crowned Sparrow	Zonotrichia leucophrys	3732	74353	5.0192998265033015	1	28	4393	0.6373776462554063	1	Passeriformes	Passerellidae (New World Sparrows)	Zonotrichia_leucophrys	27.96	26.05	29.35	6.692178967991259	6455.273418697283	247.3938048	0.8317556281943665	LC	1	1.455088606	80	1	3	0.22037253432768233
Arkansas	US-AR	Common Yellowthroat	Geothlypis trichas	3784	74353	5.08923648003443	1	9	4393	0.2048713862963806	1	Passeriformes	Parulidae (New World Warblers)	Geothlypis_trichas	9.666666667	9.775	10.04166667	2.588502839161758	6050.2158562443865	208.59801399999998	0.7583713828821669	LC	1	0.975436404	0	1	3	-0.24675258726676336
Arkansas	US-AR	American Kestrel	Falco sparverius	3809	74353	5.122859871155165	1	23	4393	0.5235602094240838	1	Falconiformes	Falconidae (Falcons and Caracaras)	Falco_sparverius	115.5	120	111	1.5061860645128773	NA	NA	NA	LC	NA	NA	NA	NA	NA	0.1312090734044613
Arkansas	US-AR	Red-headed Woodpecker	Melanerpes erythrocephalus	3903	74353	5.2492838217691284	1	32	4393	0.7284315957204645	1	Piciformes	Picidae (Woodpeckers)	Melanerpes_erythrocephalus	71.6	80	-999	1.9675565794766163	NA	NA	NA	LC	NA	NA	NA	NA	NA	0.261183482205116
Arkansas	US-AR	Bufflehead	Bucephala albeola	3954	74353	5.317875539655428	1	11	4393	0.2503983610289096	1	Anseriformes	Anatidae (Ducks, Geese, and Waterfowl)	Bucephala_albeola	400	334.75	477	10.736374792481648	NA	NA	NA	LC	NA	NA	NA	NA	NA	-0.1825842051230862
Arkansas	US-AR	Yellow-billed Cuckoo	Coccyzus americanus	4072	74353	5.476577945745296	1	22	4393	0.5007967220578192	1	Cuculiformes	Cuculidae (Cuckoos)	Coccyzus_americanus	61	62.6	59.65	1.350371768731903	NA	NA	NA	LC	NA	NA	NA	NA	NA	0.08991651351326094
Arkansas	US-AR	Savannah Sparrow	Passerculus sandwichensis	4097	74353	5.5102013368660305	1	19	4393	0.4325062599590257	1	Passeriformes	Passerellidae (New World Sparrows)	Passerculus_sandwichensis	20.2	18.68333334	20.5125	5.4975344002651	6351.693958531725	244.0033406	0.8140698157224331	LC	1	1.315296352	80	1	3	0.027127712155587642
Arkansas	US-AR	Yellow-bellied Sapsucker	Sphyrapicus varius	4288	74353	5.7670840450284455	1	33	4393	0.7511950830867289	1	Piciformes	Picidae (Woodpeckers)	Sphyrapicus_varius	50.3	49	-999	1.5003351673748502	NA	NA	NA	LC	NA	NA	NA	NA	NA	0.24201056649047764
Arkansas	US-AR	Eastern Wood-Pewee	Contopus virens	4337	74353	5.832985891625086	1	17	4393	0.38697928522649666	1	Passeriformes	Tyrannidae (Tyrant Flycatchers)	Contopus_virens	NA	NA	NA	1.5737181066158774	6110.20548012974	235.8170482	0.7727899774728827	NA	1	1.1430148	33	2	2	-0.03807748418903933
Arkansas	US-AR	Black-and-white Warbler	Mniotilta varia	4458	74353	5.995723104649443	1	20	4393	0.45526974732529024	1	Passeriformes	Parulidae (New World Warblers)	Mniotilta_varia	10.9	10.6	11	1.6554209019635007	6558.33359669065	251.5772068	0.8494866853660977	LC	1	1.037426498	0	2	3	0.019468817547927952
Arkansas	US-AR	Chimney Swift	Chaetura pelagica	4532	74353	6.095248342366818	1	2	4393	0.04552697473252903	1	Caprimulgiformes	Apodidae (Swifts)	Chaetura_pelagica	23.5	-999	23	8.809985869037824	NA	NA	NA	VU	NA	NA	NA	NA	NA	-0.8312533518334991
Arkansas	US-AR	Northern Parula	Setophaga americana	4607	74353	6.196118515729022	1	8	4393	0.1821078989301161	1	Passeriformes	Parulidae (New World Warblers)	Parula_americana	7.9	7.65	7.8	2.195575418130456	5759.0991711941615	217.8404956	0.7117678694884395	LC	1	0.895792588	0	1	3	-0.3597392939372003
Arkansas	US-AR	Eurasian Collared-Dove	Streptopelia decaocto	4708	74353	6.3319570158567915	1	12	4393	0.27316184839517416	1	Columbiformes	Columbidae (Pigeons and Doves)	Streptopelia_decaocto	NA	NA	NA	4.683018170969683	NA	NA	NA	NA	NA	NA	NA	NA	NA	-0.20744692913889945
Arkansas	US-AR	Ring-billed Gull	Larus delawarensis	4712	74353	6.337336758436109	1	10	4393	0.22763487366264512	1	Charadriiformes	Laridae (Gulls, Terns, and Skimmers)	Larus_delawarensis	518.5	471	566	50.968782660901134	NA	NA	NA	LC	NA	NA	NA	NA	NA	-0.2802877195680726
Arkansas	US-AR	Bald Eagle	Haliaeetus leucocephalus	4738	74353	6.372305085201672	1	58	4393	1.3202822672433419	1	Accipitriformes	Accipitridae (Hawks, Eagles, and Kites)	Haliaeetus_leucocephalus	4740	5350	4130	2.119673264889587	NA	NA	NA	LC	NA	NA	NA	NA	NA	0.4472917876327673
Arkansas	US-AR	Great Crested Flycatcher	Myiarchus crinitus	4760	74353	6.4018936693879205	1	9	4393	0.2048713862963806	1	Passeriformes	Tyrannidae (Tyrant Flycatchers)	Myiarchus_crinitus	33.275	-999	-999	1.5126482073209253	5529.525422788289	216.33211459999995	0.6735620351800886	LC	1	1.506505032	100	2	2	-0.3251428006722748
Arkansas	US-AR	Eastern Towhee	Pipilo erythrophthalmus	5231	74353	7.035358358102564	1	14	4393	0.31868882312770314	1	Passeriformes	Passerellidae (New World Sparrows)	Pipilo_erythrophthalmus	40.3	39.3	41.3	2.2084459297456136	6052.079884369837	230.3390544	0.7622741136525615	LC	1	1.60260252	80	1	3	-0.1812850405051048
Arkansas	US-AR	Cedar Waxwing	Bombycilla cedrorum	5280	74353	7.101260204699206	1	36	4393	0.8194855451855224	1	Passeriformes	Bombycillidae (Waxwings)	Bombycilla_cedrorum	32.04816667	33	30.7	14.511992399125356	3617.576641909205	135.6928298	0.3441186044922051	LC	1	1.499687083	0	0	3	0.20764028356109632
Arkansas	US-AR	Eastern Kingbird	Tyrannus tyrannus	5637	74353	7.581402229903299	1	43	4393	0.978829956749374	1	Passeriformes	Tyrannidae (Tyrant Flycatchers)	Tyrannus_tyrannus	40.125	39.7875	41.6	27.22218170070465	6490.799501392151	249.41189899999998	0.837962973632011	LC	1	1.58713489	0	2	3	0.26054042682222706
Arkansas	US-AR	Scissor-tailed Flycatcher	Tyrannus forficatus	5641	74353	7.586781972482616	1	48	4393	1.0926473935806966	1	Passeriformes	Tyrannidae (Tyrant Flycatchers)	Tyrannus_forficatus	39.3	39.4	39.2	5.9630098238002	6596.292223371976	253.01199999999997	0.8559997743561242	LC	1	1.59439255	20	2	2	0.30704150359976995
Arkansas	US-AR	Red-shouldered Hawk	Buteo lineatus	5922	74353	7.964708888679676	1	46	4393	1.0471204188481675	1	Accipitriformes	Accipitridae (Hawks, Eagles, and Kites)	Buteo_lineatus	616	676.75	539	1.3306175555495656	NA	NA	NA	LC	NA	NA	NA	NA	NA	0.27233614425725716
Arkansas	US-AR	Great Egret	Ardea alba	6028	74353	8.107272067031593	1	43	4393	0.978829956749374	1	Pelecaniformes	Ardeidae (Herons, Egrets, and Bitterns)	Casmerodius_albus	873.5	812	935	5.322803069929153	NA	NA	NA	NA	NA	NA	NA	NA	NA	0.23763026241105795
Arkansas	US-AR	Pied-billed Grebe	Podilymbus podiceps	6132	74353	8.247145374093849	1	23	4393	0.5235602094240838	1	Podicipediformes	Podicipedidae (Grebes)	Podilymbus_podiceps	440	358	498	3.4996161114978133	NA	NA	NA	LC	NA	NA	NA	NA	NA	-0.03145481728356062
Arkansas	US-AR	Double-crested Cormorant	Phalacrocorax auritus	6344	74353	8.532271730797682	1	28	4393	0.6373776462554063	1	Suliformes	Phalacrocoracidae (Cormorants and Shags)	Phalacrocorax_auritus	1876.5	1712.25	1948.5	20.095767261170838	NA	NA	NA	LC	NA	NA	NA	NA	NA	0.03912077472864686
Arkansas	US-AR	Ruby-crowned Kinglet	Regulus calendula	6384	74353	8.586069156590858	1	36	4393	0.8194855451855224	1	Passeriformes	Regulidae (Kinglets)	Regulus_calendula	6.575	6.25	6.7	2.6315963862013327	5209.9545816642785	220.54974399999998	0.621423288723533	LC	1	0.792391689	0	1	3	0.14277728991618882
Arkansas	US-AR	Black Vulture	Coragyps atratus	6443	74353	8.665420359635792	1	32	4393	0.7284315957204645	1	Cathartiformes	Cathartidae (New World Vultures)	Coragyps_atratus	2080.5	2103.75	2065	6.866102631990572	NA	NA	NA	NA	NA	NA	NA	NA	NA	0.0899468019704663
Arkansas	US-AR	Song Sparrow	Melospiza melodia	6587	74353	8.859091092491225	1	47	4393	1.069883906214432	1	Passeriformes	Passerellidae (New World Sparrows)	Melospiza_melodia	23.35	20.5	21	3.5741714321039764	6221.986491136229	238.24273259999998	0.7916722774275486	LC	1	1.406519743	70	1	3	0.2451230168334761
Arkansas	US-AR	Red-eyed Vireo	Vireo olivaceus	6591	74353	8.864470835070543	1	20	4393	0.45526974732529024	1	Passeriformes	Vireonidae (Vireos, Shrike-Babblers, and Erpornis)	Vireo_olivaceus	16.85	15.6	17.2	2.108172913374437	5915.968273250613	234.662045	0.7404849159667467	LC	1	1.224797133	0	1	3	-0.11410631397199196
Arkansas	US-AR	Barn Swallow	Hirundo rustica	6943	74353	9.337888182050488	1	20	4393	0.45526974732529024	1	Passeriformes	Hirundinidae (Swallows)	Hirundo_rustica	19	18.45	18.8	17.112200504999098	4778.775309574381	203.41023659999996	0.5473007546679949	LC	1	1.246259702	30	1	3	-0.13188042589402366
Arkansas	US-AR	Belted Kingfisher	Megaceryle alcyon	7021	74353	9.442793162347183	1	33	4393	0.7511950830867289	1	Coraciiformes	Alcedinidae (Kingfishers)	Megaceryle_alcyon	152.1666667	154.3	150.8	1.2345454723442657	NA	NA	NA	LC	NA	NA	NA	NA	NA	0.07356271858007796
Arkansas	US-AR	Summer Tanager	Piranga rubra	7056	74353	9.48986590991621	1	50	4393	1.1381743683132255	1	Passeriformes	Cardinalidae (Cardinals and Allies)	Piranga_rubra	30	29.5	29.1	1.624349342120304	5845.839042277261	223.2442742	0.7270023881481491	LC	1	1.464638559	0	2	3	0.24795521659013314
Arkansas	US-AR	White-eyed Vireo	Vireo griseus	7163	74353	9.633774023912956	1	19	4393	0.4325062599590257	1	Passeriformes	Vireonidae (Vireos, Shrike-Babblers, and Erpornis)	Vireo_griseus	11.8	11.7	11.5	2.030001283794765	6310.533123990311	246.2109712	0.8076295095880235	LC	1	1.056904851	0	1	3	-0.16372654134307507
Arkansas	US-AR	Fish Crow	Corvus ossifragus	7273	74353	9.78171694484419	1	5	4393	0.11381743683132256	1	Passeriformes	Corvidae (Crows, Jays, and Magpies)	Corvus_ossifragus	285.05	270	299.95	9.20511988523994	4354.579265998802	89.6893868	0.45836456668665004	LC	1	2.45484486	90	0	3	-0.6918115685532654
Arkansas	US-AR	Chipping Sparrow	Spizella passerina	7519	74353	10.11257111347222	1	43	4393	0.978829956749374	1	Passeriformes	Passerellidae (New World Sparrows)	Spizella_passerina	12.3	13.4	12.1	5.879094542365291	6183.874031263542	238.983519	0.7854934527464957	LC	1	1.086359831	80	1	3	0.16212610633028407
Arkansas	US-AR	Mallard	Anas platyrhynchos	7762	74353	10.439390475165764	1	40	4393	0.9105394946505805	1	Anseriformes	Anatidae (Ducks, Geese, and Waterfowl)	Anas_platyrhynchos	1121	1099.5	1206.5	25.637516349245352	NA	NA	NA	LC	NA	NA	NA	NA	NA	0.12059141481978304
Arkansas	US-AR	Yellow-rumped Warbler	Setophaga coronata	7781	74353	10.46494425241752	1	56	4393	1.2747552925108125	1	Passeriformes	Parulidae (New World Warblers)	Dendroica_coronata	NA	NA	NA	6.356666864831022	6285.236147284917	244.1226872	0.8031017828629352	NA	1	1.074351921	0	1	3	0.2628472100232879
Arkansas	US-AR	Blue-gray Gnatcatcher	Polioptila caerulea	8041	74353	10.814627520073165	1	34	4393	0.7739585704529933	1	Passeriformes	Polioptilidae (Gnatcatchers)	Polioptila_caerulea	NA	NA	NA	2.846128006746525	5983.319402859291	225.05215479999998	0.7500315314115613	NA	1	0.763427994	0	1	3	0.039811826672241264
Arkansas	US-AR	Eastern Meadowlark	Sturnella magna	8487	74353	11.414468817667075	1	15	4393	0.3414523104939677	1	Passeriformes	Icteridae (Troupials and Allies)	Sturnella_magna	91.855	79.38333334	103.05	4.343833361024907	5932.539499459045	214.8790282	0.7399538963699911	NT	1	1.95535192	100	1	3	-0.3185776170750643
Arkansas	US-AR	Red-tailed Hawk	Buteo jamaicensis	8751	74353	11.769531827902036	1	49	4393	1.115410880946961	1	Accipitriformes	Accipitridae (Hawks, Eagles, and Kites)	Buteo_jamaicensis	1126	1224	1028	1.5372768128763463	NA	NA	NA	LC	NA	NA	NA	NA	NA	0.16580776024698674
Arkansas	US-AR	Pine Warbler	Setophaga pinus	8764	74353	11.787015991284818	1	32	4393	0.7284315957204645	1	Passeriformes	Parulidae (New World Warblers)	Dendroica_pinus	11.9	11.1	-999	2.43362377361732	5362.497060572878	201.680931	0.643524149331943	LC	1	1.072441077	20	1	3	-0.01515541955979302
Arkansas	US-AR	Ruby-throated Hummingbird	Archilochus colubris	9395	74353	12.635670383172165	1	43	4393	0.978829956749374	1	Caprimulgiformes	Trochilidae (Hummingbirds)	Archilochus_colubris	3.1425	3.345	3.05	1.8516536802812307	NA	NA	NA	LC	NA	NA	NA	NA	NA	0.08603210452608033
Arkansas	US-AR	Pileated Woodpecker	Dryocopus pileatus	9703	74353	13.049910561779617	1	40	4393	0.9105394946505805	1	Piciformes	Picidae (Woodpeckers)	Dryocopus_pileatus	303.875	274.35	307.25	1.2892041030682282	NA	NA	NA	LC	NA	NA	NA	NA	NA	0.04434347876528168
Arkansas	US-AR	Brown Thrasher	Toxostoma rufum	9720	74353	13.072774467741718	1	28	4393	0.6373776462554063	1	Passeriformes	Mimidae (Mockingbirds and Thrashers)	Toxostoma_rufum	68.65	68	69	1.552582003960403	5420.466408615294	219.1834562	0.6560022491809198	LC	1	1.837588438	80	1	3	-0.1066403869445031
Arkansas	US-AR	Northern Flicker	Colaptes auratus	9802	74353	13.18305919061773	1	33	4393	0.7511950830867289	1	Piciformes	Picidae (Woodpeckers)	Colaptes_auratus	130.6716667	128.4	128	1.9288931442834716	NA	NA	NA	NA	NA	NA	NA	NA	NA	-0.04042935986337099
Arkansas	US-AR	Brown-headed Cowbird	Molothrus ater	10308	74353	13.863596626901403	1	28	4393	0.6373776462554063	1	Passeriformes	Icteridae (Troupials and Allies)	Molothrus_ater	42.55	37.3	47.5	35.75342329858687	4897.774966810677	203.9483914	0.5670644718017416	LC	0	1.624809943	80	1	3	-0.12670533474457685
Arkansas	US-AR	Killdeer	Charadrius vociferus	10429	74353	14.026333839925758	1	41	4393	0.933302982016845	1	Charadriiformes	Charadriidae (Plovers and Lapwings)	Charadrius_vociferus	94.275	101	92.1	6.097611262589059	NA	NA	NA	LC	NA	NA	NA	NA	NA	0.03015921846188628
Arkansas	US-AR	Eastern Phoebe	Sayornis phoebe	10592	74353	14.24555835003295	1	56	4393	1.2747552925108125	1	Passeriformes	Tyrannidae (Tyrant Flycatchers)	Sayornis_phoebe	19.7	18.9	-999	1.7864049648697315	6451.4115348679825	250.3903636	0.8316125601657944	LC	1	1.294466226	0	1	2	0.15748672947872805
Arkansas	US-AR	Common Grackle	Quiscalus quiscula	10868	74353	14.616760588005864	1	31	4393	0.7056681083541998	1	Passeriformes	Icteridae (Troupials and Allies)	Quiscalus_quiscula	111	97	120	125.15870539217968	6541.521087830056	106.40104079999999	0.8227043786275142	NT	1	2.025715384	70	1	3	-0.10202587932233066
Arkansas	US-AR	House Sparrow	Passer domesticus	11496	74353	15.461380172958725	1	36	4393	0.8194855451855224	1	Passeriformes	Passeridae (Old World Sparrows)	Passer_domesticus	27.7	27.7	28	9.105087287734191	5562.162702134582	217.85742399999998	0.6792102876370874	LC	1	1.424337612	50	0	3	-0.05816514288374694
Arkansas	US-AR	Indigo Bunting	Passerina cyanea	11709	74353	15.747851465307386	1	52	4393	1.1837013430457546	1	Passeriformes	Cardinalidae (Cardinals and Allies)	Passerina_cyanea	14.7	14.4	15	3.36236373757235	6449.786168834233	210.03182119999997	0.8246711742033193	LC	1	1.167317335	40	2	3	0.09163732550902538
Arkansas	US-AR	Dark-eyed Junco	Junco hyemalis	12724	74353	17.112961144809223	1	67	4393	1.5251536535397223	1	Passeriformes	Passerellidae (New World Sparrows)	Junco_hyemalis	19.475	18.425	19.775	5.92026302378298	3605.450343951462	117.01391980000001	0.3390254427055546	LC	1	1.279395425	60	1	3	0.171470735636287
Arkansas	US-AR	Great Blue Heron	Ardea herodias	13666	74353	18.37989052223851	1	99	4393	2.253585249260187	1	Pelecaniformes	Ardeidae (Herons, Egrets, and Bitterns)	Ardea_herodias	2388.666667	2204	2661.75	2.6136046740105083	NA	NA	NA	LC	NA	NA	NA	NA	NA	0.31456296306800297
Arkansas	US-AR	White-breasted Nuthatch	Sitta carolinensis	14011	74353	18.84389331970465	1	36	4393	0.8194855451855224	1	Passeriformes	Sittidae (Nuthatches)	Sitta_carolinensis	21	19.7	-999	1.8391259281909766	6645.480280021951	254.92502599999997	0.8644485432060648	LC	1	1.322219295	0	0	3	-0.12575249710110942
Arkansas	US-AR	Canada Goose	Branta canadensis	14630	74353	19.676408483854047	1	68	4393	1.5479171409059866	1	Anseriformes	Anatidae (Ducks, Geese, and Waterfowl)	Branta_canadensis	3984.5	3877	4135.75	66.20280238593276	NA	NA	NA	LC	NA	NA	NA	NA	NA	0.1301261253404443
Arkansas	US-AR	House Finch	Haemorhous mexicanus	14652	74353	19.705997068040293	1	52	4393	1.1837013430457546	1	Passeriformes	Fringillidae (Finches, Euphonias, and Allies)	Carpodacus_mexicanus	21.4	21.05	20.7	5.579364967731577	4282.746864945997	176.43811620000002	0.4608307494710442	LC	1	1.330413773	33	0	3	0.015039575568955965
Arkansas	US-AR	Red-winged Blackbird	Agelaius phoeniceus	15760	74353	21.196185762511263	1	65	4393	1.4796266788071932	1	Passeriformes	Icteridae (Troupials and Allies)	Agelaius_phoeniceus	54	39.6	63.75	73.26119952276981	5031.328854211935	214.9922048	0.5909714515945327	LC	1	1.719331287	90	1	3	0.08540413455202792
Arkansas	US-AR	European Starling	Sturnus vulgaris	17259	74353	23.212244294110526	1	43	4393	0.978829956749374	1	Passeriformes	Sturnidae (Starlings)	Sturnus_vulgaris	NA	NA	NA	37.29393763889386	3797.269581658006	106.6145516	0.369020395116762	NA	1	1.892279973	80	1	3	-0.1217262735887351
Arkansas	US-AR	American Goldfinch	Spinus tristis	18074	74353	24.308366844646486	1	60	4393	1.3658092419758707	1	Passeriformes	Fringillidae (Finches, Euphonias, and Allies)	Carduelis_tristis	12.8	12.55	13.1	5.776771292104596	5987.59490301162	229.8851654	0.7515374819300807	LC	1	1.10720997	33	1	3	0.004388294166537465
Arkansas	US-AR	Eastern Bluebird	Sialia sialis	20192	74353	27.15694054039514	1	94	4393	2.139767812428864	1	Passeriformes	Turdidae (Thrushes and Allies)	Sialia_sialis	29.65	30.35	29	3.274171589490064	6404.400438501865	219.4379962	0.8187225145945004	LC	1	1.439332694	100	1	3	0.15892643790129307
Arkansas	US-AR	Turkey Vulture	Cathartes aura	21047	74353	28.306860516724274	1	60	4393	1.3658092419758707	1	Cathartiformes	Cathartidae (New World Vultures)	Cathartes_aura	1776	1811	1426	8.941035044817117	NA	NA	NA	LC	NA	NA	NA	NA	NA	-0.04763484775497563
Arkansas	US-AR	White-throated Sparrow	Zonotrichia albicollis	21148	74353	28.442699016852043	1	97	4393	2.208058274527658	1	Passeriformes	Passerellidae (New World Sparrows)	Zonotrichia_albicollis	25.35	25.1	26.4	5.362738052320869	6429.847631961077	245.4284042	0.8272269215930957	LC	1	1.387389826	90	1	3	0.15662595269581286
Arkansas	US-AR	Downy Woodpecker	Dryobates pubescens	23206	74353	31.210576573910938	1	82	4393	1.86660596403369	1	Piciformes	Picidae (Woodpeckers)	Picoides_pubescens	27.5	28	27.55	1.7135667295280748	NA	NA	NA	LC	NA	NA	NA	NA	NA	0.05275323463958494
Arkansas	US-AR	Northern Mockingbird	Mimus polyglottos	23418	74353	31.495702930614772	1	72	4393	1.6389710903710448	1	Passeriformes	Mimidae (Mockingbirds and Thrashers)	Mimus_polyglottos	48.5	46.4	50.5	2.244093215297539	6394.015279138884	246.9408882	0.8215526653229277	LC	1	1.685741739	70	0	3	-0.0061087224490166125
Arkansas	US-AR	American Robin	Turdus migratorius	24247	74353	32.61065458017834	1	112	4393	2.549510585021625	1	Passeriformes	Turdidae (Thrushes and Allies)	Turdus_migratorius	78.78333333	75	84.9	13.679679142624932	3644.2726721703407	161.26514659999998	0.3527603623491342	LC	1	1.894869657	20	1	3	0.1717625995705413
Arkansas	US-AR	Mourning Dove	Zenaida macroura	29150	74353	39.20487404677686	1	50	4393	1.1381743683132255	1	Columbiformes	Columbidae (Pigeons and Doves)	Zenaida_macroura	119	115.5	123	4.9564908093864855	NA	NA	NA	LC	NA	NA	NA	NA	NA	-0.2366591213879144
Arkansas	US-AR	Red-bellied Woodpecker	Melanerpes carolinus	29421	74353	39.56935160652563	1	84	4393	1.912132938766219	1	Piciformes	Picidae (Woodpeckers)	Melanerpes_carolinus	71.775	66	75.25	1.776627119546429	NA	NA	NA	LC	NA	NA	NA	NA	NA	-0.01797165360794474
Arkansas	US-AR	Carolina Wren	Thryothorus ludovicianus	30679	74353	41.261280647721	1	92	4393	2.094240837696335	1	Passeriformes	Troglodytidae (Wrens)	Thryothorus_ludovicianus	19.56666667	18.7	21.2	2.2034134351541184	6186.001728007625	242.26386239999997	0.786387588031682	LC	1	1.279514093	40	0	3	0.006788844432478139
Arkansas	US-AR	Tufted Titmouse	Baeolophus bicolor	31350	74353	42.16373246540153	1	73	4393	1.6617345777373096	1	Passeriformes	Paridae (Tits, Chickadees, and Titmice)	Baeolophus_bicolor	21.6	20.6	21.7	2.754514403661851	6548.313465872414	251.87720659999997	0.8478796129538217	LC	1	1.334453751	20	0	2	-0.09985363872059064
Arkansas	US-AR	Carolina Chickadee	Poecile carolinensis	33404	74353	44.92623027988111	1	67	4393	1.5251536535397223	1	Passeriformes	Paridae (Tits, Chickadees, and Titmice)	Parus_carolinensis	10.25	9.9	10.1	3.0247761863197407	6310.478053921044	242.597408	0.8070229581632807	LC	1	1	0	0	3	-0.15825613353547618
Arkansas	US-AR	American Crow	Corvus brachyrhynchos	34989	74353	47.0579532769357	1	32	4393	0.7284315957204645	1	Passeriformes	Corvidae (Crows, Jays, and Magpies)	Corvus_brachyrhynchos	453	425	458	7.097071839584386	4453.883319548027	96.6693802	0.47593698000049367	LC	1	2.695566513	80	1	3	-0.4880879578895681
Arkansas	US-AR	Blue Jay	Cyanocitta cristata	36239	74353	48.73912283297244	1	78	4393	1.7755520145686317	1	Passeriformes	Corvidae (Crows, Jays, and Magpies)	Cyanocitta_cristata	85.25	77.1	82.4	3.71440509418742	6260.487015070102	236.62866400000001	0.7977708788396598	LC	1	1.944482672	40	1	3	-0.12096641157657041
Arkansas	US-AR	Northern Cardinal	Cardinalis cardinalis	45245	74353	60.85161325030597	1	156	4393	3.5511040291372633	1	Passeriformes	Cardinalidae (Cardinals and Allies)	Cardinalis_cardinalis	43.05	41.825	44.075	3.417974793609011	3834.3952224025475	148.5241322	0.3820876391264005	LC	1	1.629919036	40	0	3	0.10148141363659799
California	US-CA	Golden Eagle	Aquila chrysaetos	18411	1834939	1.0033576048032113	1	497	349021	0.14239830841124174	1	Accipitriformes	Accipitridae (Hawks, Eagles, and Kites)	Aquila_chrysaetos	4383	4692.25	3708.25	1.3978773139478329	NA	NA	NA	LC	NA	NA	NA	NA	NA	0.3512953050261986
California	US-CA	Short-billed Dowitcher	Limnodromus griseus	19169	1834939	1.0446668799344283	1	169	349021	0.04842115517404397	1	Charadriiformes	Scolopacidae (Sandpipers and Allies)	Limnodromus_griseus	110.375	116.25	109.125	27.713016805079292	NA	NA	NA	LC	NA	NA	NA	NA	NA	-0.1308304624145099
California	US-CA	White-throated Sparrow	Zonotrichia albicollis	19395	1834939	1.0569833656595669	1	183	349021	0.05243237512929022	1	Passeriformes	Passerellidae (New World Sparrows)	Zonotrichia_albicollis	25.35	25.1	26.4	5.362738052320869	6429.847631961077	245.4284042	0.8272269215930957	LC	1	1.387389826	90	1	3	-0.10091952611878408
California	US-CA	Yellow-breasted Chat	Icteria virens	19584	1834939	1.0672834355801475	1	130	349021	0.03724704244157229	1	Passeriformes	Icteriidae (Yellow-breasted Chat)	Icteria_virens	25.3	25.25	24.9	1.6813165758974853	5413.230769552448	203.23593300000002	0.6521692740459095	LC	1	1.396199347	0	2	3	-0.25215446919691764
California	US-CA	Vaux's Swift	Chaetura vauxi	19777	1834939	1.0778014963985179	1	92	349021	0.026359445420189618	1	Caprimulgiformes	Apodidae (Swifts)	Chaetura_vauxi	18.225	21.7	-999	29.886097626296618	NA	NA	NA	LC	NA	NA	NA	NA	NA	-0.4046727405866369
California	US-CA	Brant	Branta bernicla	19942	1834939	1.0867936209323579	1	474	349021	0.13580844705619433	1	Anseriformes	Anatidae (Ducks, Geese, and Waterfowl)	Branta_bernicla	NA	NA	NA	70.87306773178834	NA	NA	NA	NA	NA	NA	NA	NA	NA	0.3003778738847352
California	US-CA	MacGillivray's Warbler	Geothlypis tolmiei	20070	1834939	1.09376932966164	1	124	349021	0.03552794817503818	1	Passeriformes	Parulidae (New World Warblers)	Oporornis_tolmiei	10.5	-999	11.2	1.6369296517745926	4835.779701009025	203.5462564	0.556748032523512	LC	1	1.017033339	50	2	2	-0.2818391957842857
California	US-CA	Hermit Warbler	Setophaga occidentalis	20524	1834939	1.1185112965608122	1	207	349021	0.05930875219542663	1	Passeriformes	Parulidae (New World Warblers)	Dendroica_occidentalis	10.28833333	10.3	10.4	1.963851202267533	6276.529190324751	223.7886614	0.7983003082602074	LC	1	1.017033339	0	2	2	-0.06919367758913103
California	US-CA	Tricolored Blackbird	Agelaius tricolor	20742	1834939	1.1303918004903706	1	303	349021	0.08681426045997231	1	Passeriformes	Icteridae (Troupials and Allies)	Agelaius_tricolor	56.5	49.2	68.2	98.22356824530907	4764.011113662814	185.671716	0.5419269362563117	EN	1	1.768638101	100	1	2	0.0915979828056903
California	US-CA	Red-necked Phalarope	Phalaropus lobatus	20953	1834939	1.1418908203487963	1	339	349021	0.09712882605917696	1	Charadriiformes	Scolopacidae (Sandpipers and Allies)	Phalaropus_lobatus	35	38.2	33.2	48.7097205184105	NA	NA	NA	LC	NA	NA	NA	NA	NA	0.13635378777907525
California	US-CA	Redhead	Aythya americana	21683	1834939	1.1816741591954827	1	276	349021	0.07907833626056886	1	Anseriformes	Anatidae (Ducks, Geese, and Waterfowl)	Aythya_americana	1056.25	1012.5	1118	47.60958675734731	NA	NA	NA	LC	NA	NA	NA	NA	NA	0.034329145885590516
California	US-CA	Pigeon Guillemot	Cepphus columba	21893	1834939	1.193118681329461	1	534	349021	0.15299938972153537	1	Charadriiformes	Alcidae (Auks, Murres, and Puffins)	Cepphus_columba	487	483	487	7.422200886868475	NA	NA	NA	LC	NA	NA	NA	NA	NA	0.3165372585811125
California	US-CA	Nashville Warbler	Oreothlypis ruficapilla	21897	1834939	1.1933366722272511	1	195	349021	0.05587056366235843	1	Passeriformes	Parulidae (New World Warblers)	Vermivora_ruficapilla	8.4	8.35	8.65	2.0504517223704837	5563.759734399009	216.23889719999997	0.6792067338500993	LC	1	0.908485019	0	2	2	-0.11962993697736943
California	US-CA	Snowy Plover	Charadrius nivosus	22484	1834939	1.2253268364779428	1	777	349021	0.22262270751616664	1	Charadriiformes	Charadriidae (Plovers and Lapwings)	NA	NA	NA	NA	9.77273036893734	6647.40544859258	254.99999999999997	0.8647792356565931	NA	NA	NA	NA	NA	NA	0.4690318810020502
California	US-CA	Surfbird	Calidris virgata	22505	1834939	1.2264712886913407	1	382	349021	0.10944900163600471	1	Charadriiformes	Scolopacidae (Sandpipers and Allies)	Aphriza_virgata	197.775	216.15	186.9	15.063734164107814	NA	NA	NA	LC	NA	NA	NA	NA	NA	0.1608959844191843
California	US-CA	Cassin's Vireo	Vireo cassinii	23051	1834939	1.2562270462396843	1	102	349021	0.02922460253107979	1	Passeriformes	Vireonidae (Vireos, Shrike-Babblers, and Erpornis)	Vireo_cassinii	15.325	15.4	15.3	1.3520900953703923	6280.167621934204	246.4243498	0.802644325161297	LC	1	1.167317335	0	2	2	-0.41858301095209777
California	US-CA	Lawrence's Goldfinch	Spinus lawrencei	23173	1834939	1.2628757686222811	1	324	349021	0.0928310903928417	1	Passeriformes	Fringillidae (Finches, Euphonias, and Allies)	Carduelis_lawrencei	10.8	11.3	10.6	6.29429387305727	5490.8683338384835	227.85080019999998	0.6690751224774852	LC	1	1.039414119	60	1	2	0.07845542603393275
California	US-CA	Rufous Hummingbird	Selasphorus rufus	23819	1834939	1.2980812986153762	1	225	349021	0.06446603499502895	1	Caprimulgiformes	Trochilidae (Hummingbirds)	Selasphorus_rufus	3.5	3.505	3.26	1.7851460423928334	NA	NA	NA	NT	NA	NA	NA	NA	NA	-0.08977731908709898
California	US-CA	Snow Goose	Anser caerulescens	24048	1834939	1.3105612775138573	1	566	349021	0.16216789247638394	1	Anseriformes	Anatidae (Ducks, Geese, and Waterfowl)	Chen_caerulescens	2630.75	2501.75	2744	1046.476415832206	NA	NA	NA	LC	NA	NA	NA	NA	NA	0.3060580837933232
California	US-CA	Swainson's Hawk	Buteo swainsoni	25032	1834939	1.3641870383702128	1	490	349021	0.14039269843361862	1	Accipitriformes	Accipitridae (Hawks, Eagles, and Kites)	Buteo_swainsoni	969.57	1109	811.25	72.91486216570927	NA	NA	NA	LC	NA	NA	NA	NA	NA	0.2283035583266373
California	US-CA	Olive-sided Flycatcher	Contopus cooperi	25644	1834939	1.3975396457320926	1	262	349021	0.0750671163053226	1	Passeriformes	Tyrannidae (Tyrant Flycatchers)	Contopus_cooperi	32.76666667	31.9	34.5	1.2106822922386773	5754.732546963998	226.4923092	0.7124763588703956	NT	1	1.506505032	0	2	1	-0.05200922430323163
California	US-CA	Varied Thrush	Ixoreus naevius	26508	1834939	1.444625679654746	1	270	349021	0.07735924199403474	1	Passeriformes	Turdidae (Thrushes and Allies)	Zoothera_naevia	79.225	80.3	78.4	2.8150394737940716	3412.898377383607	128.8333186	0.3091441249419753	LC	1	1.895760567	80	1	2	-0.05159908604907544
California	US-CA	Merlin	Falco columbarius	26747	1834939	1.4576506357977022	1	420	349021	0.12033659865738737	1	Falconiformes	Falconidae (Falcons and Caracaras)	Falco_columbarius	187.575	212	162.5	1.1656495265235394	NA	NA	NA	LC	NA	NA	NA	NA	NA	0.13629985835501304
California	US-CA	Bonaparte's Gull	Chroicocephalus philadelphia	27367	1834939	1.491439224955162	1	368	349021	0.10543778168075847	1	Charadriiformes	Laridae (Gulls, Terns, and Skimmers)	Larus_philadelphia	191	175	189	49.25251307124156	NA	NA	NA	LC	NA	NA	NA	NA	NA	0.07032834572137484
California	US-CA	Wilson's Snipe	Gallinago delicata	27616	1834939	1.5050091583425935	1	317	349021	0.09082548041521857	1	Charadriiformes	Scolopacidae (Sandpipers and Allies)	NA	NA	NA	NA	3.4317592411007616	6647.40544859258	254.99999999999997	0.8647792356565931	NA	NA	NA	NA	NA	NA	0.002284178807489212
California	US-CA	Royal Tern	Thalasseus maximus	28118	1834939	1.5323670160152463	1	498	349021	0.14268482412233074	1	Charadriiformes	Laridae (Gulls, Terns, and Skimmers)	Sterna_maxima	418.5	385	464	22.183637956075707	NA	NA	NA	LC	NA	NA	NA	NA	NA	0.19110586879537206
California	US-CA	Virginia Rail	Rallus limicola	29042	1834939	1.5827229134047507	1	117	349021	0.033522338197415055	1	Gruiformes	Rallidae (Rails, Gallinules, and Coots)	Rallus_limicola	84.1	72.1	89.2	1.806798427888687	NA	NA	NA	LC	NA	NA	NA	NA	NA	-0.4474103423428703
California	US-CA	Bald Eagle	Haliaeetus leucocephalus	29980	1834939	1.6338417789365205	1	903	349021	0.2587236871133829	1	Accipitriformes	Accipitridae (Hawks, Eagles, and Kites)	Haliaeetus_leucocephalus	4740	5350	4130	2.119673264889587	NA	NA	NA	LC	NA	NA	NA	NA	NA	0.4247859546359607
California	US-CA	Costa's Hummingbird	Calypte costae	30819	1834939	1.6795653697479862	1	500	349021	0.1432578555445088	1	Caprimulgiformes	Trochilidae (Hummingbirds)	Calypte_costae	3.1175	3.21	3	2.1864003198860638	NA	NA	NA	LC	NA	NA	NA	NA	NA	0.15795744640265305
California	US-CA	Mew Gull	Larus canus	31100	1834939	1.694879230317738	1	463	349021	0.13265677423421512	1	Charadriiformes	Laridae (Gulls, Terns, and Skimmers)	Larus_canus	415.75	393	426.25	24.982138448200224	NA	NA	NA	LC	NA	NA	NA	NA	NA	0.12118554266609752
California	US-CA	Rock Wren	Salpinctes obsoletus	31204	1834939	1.7005469936602797	1	714	349021	0.2045722177175585	1	Passeriformes	Troglodytidae (Wrens)	Salpinctes_obsoletus	16.5	17.15	15.6	1.801837987157137	5746.635109794707	229.40328539999996	0.7116188582538445	LC	1	1.210898797	100	1	3	0.3077038394643759
California	US-CA	Pacific Wren	Troglodytes pacificus	31543	1834939	1.7190217222479875	1	230	349021	0.06589861355047404	1	Passeriformes	Troglodytidae (Wrens)	NA	NA	NA	NA	2.1387725488388805	6647.40544859258	254.99999999999997	0.8647792356565931	NA	NA	NA	NA	NA	NA	-0.1870999809927924
California	US-CA	Swainson's Thrush	Catharus ustulatus	31816	1834939	1.7338996010221592	1	143	349021	0.04097174668572951	1	Passeriformes	Turdidae (Thrushes and Allies)	Catharus_ustulatus	30.06666667	30.45	29.7	2.455053389506819	3984.0508026392995	186.436547	0.4130990884251776	LC	1	1.481442629	50	2	3	-0.39562711724089134
California	US-CA	Verdin	Auriparus flaviceps	31858	1834939	1.736188505448955	1	278	349021	0.07965136768274689	1	Passeriformes	Remizidae (Penduline-Tits)	Auriparus_flaviceps	7	-999	-999	2.971500516998326	5582.565570660334	196.5785728	0.6790654575327632	LC	1	0.832508913	70	0	2	-0.10888716205803212
California	US-CA	Hooded Merganser	Lophodytes cucullatus	31962	1834939	1.7418562687914967	1	688	349021	0.19712280922924408	1	Anseriformes	Anatidae (Ducks, Geese, and Waterfowl)	Lophodytes_cucullatus	617	617	617	5.554367758542062	NA	NA	NA	LC	NA	NA	NA	NA	NA	0.28248825455916804
California	US-CA	Golden-crowned Kinglet	Regulus satrapa	32139	1834939	1.751502366018707	1	83	349021	0.023780804020388457	1	Passeriformes	Regulidae (Kinglets)	Regulus_satrapa	6.103333333	6.1	6.3	3.2938298322841026	5557.970863355411	219.9425086	0.6788619686160329	LC	1	0.792391689	0	1	3	-0.6335521437058476
California	US-CA	Blue-winged Teal	Spatula discors	32164	1834939	1.7528648091298948	1	516	349021	0.1478421069219331	1	Anseriformes	Anatidae (Ducks, Geese, and Waterfowl)	Anas_discors	398.5	395	402	18.42355619635427	NA	NA	NA	LC	NA	NA	NA	NA	NA	0.1553633705497065
California	US-CA	Black-chinned Hummingbird	Archilochus alexandri	32456	1834939	1.7687781446685695	1	208	349021	0.05959526790651565	1	Caprimulgiformes	Trochilidae (Hummingbirds)	Archilochus_alexandri	3.45	3.6	3.25	2.1999227194389444	NA	NA	NA	LC	NA	NA	NA	NA	NA	-0.24141823998397632
California	US-CA	Yellow-billed Magpie	Pica nuttalli	32805	1834939	1.7877978505007524	1	490	349021	0.14039269843361862	1	Passeriformes	Corvidae (Crows, Jays, and Magpies)	Pica_nuttalli	154.05	143.05	173.75	6.1267009420822784	5845.755344286413	223.96166339999996	0.7271071591289332	VU	1	2.201397124	70	0	2	0.12544896369673936
California	US-CA	Canvasback	Aythya valisineria	34070	1834939	1.8567374719268597	1	520	349021	0.14898816976628915	1	Anseriformes	Anatidae (Ducks, Geese, and Waterfowl)	Aythya_valisineria	1218.666667	1173	1252	29.54745241191271	NA	NA	NA	LC	NA	NA	NA	NA	NA	0.13681442967519564
California	US-CA	Pacific Loon	Gavia pacifica	34247	1834939	1.86638356915407	1	230	349021	0.06589861355047404	1	Gaviiformes	Gaviidae (Loons)	Gavia_pacifica	2665	2115	2852	53.31698417099749	NA	NA	NA	LC	NA	NA	NA	NA	NA	-0.21838215116072054
California	US-CA	Greater White-fronted Goose	Anser albifrons	35091	1834939	1.9123796485877733	1	782	349021	0.22405528607161176	1	Anseriformes	Anatidae (Ducks, Geese, and Waterfowl)	Anser_albifrons	2387.5	2275.5	2387.5	112.5149303527239	NA	NA	NA	LC	NA	NA	NA	NA	NA	0.30250790925411003
California	US-CA	Sora	Porzana carolina	35873	1834939	1.9549968691057307	1	298	349021	0.08538168190452723	1	Gruiformes	Rallidae (Rails, Gallinules, and Coots)	Porzana_carolina	79.65	71.3	88	2.065868126416608	NA	NA	NA	LC	NA	NA	NA	NA	NA	-0.12396551257244615
California	US-CA	Common Murre	Uria aalge	36034	1834939	1.9637710027417807	1	655	349021	0.1876677907633065	1	Charadriiformes	Alcidae (Auks, Murres, and Puffins)	Uria_aalge	991.5	985	997.25	314.3028159222137	NA	NA	NA	LC	NA	NA	NA	NA	NA	0.21556395756394758
California	US-CA	Common Gallinule	Gallinula galeata	36158	1834939	1.9705287205732724	1	709	349021	0.20313963916211344	1	Gruiformes	Rallidae (Rails, Gallinules, and Coots)	NA	NA	NA	NA	7.436492384801855	6647.40544859258	254.99999999999997	0.8647792356565931	NA	NA	NA	NA	NA	NA	0.2486118797385905
California	US-CA	Greater Scaup	Aythya marila	36178	1834939	1.9716186750622229	1	496	349021	0.14211179270015273	1	Anseriformes	Anatidae (Ducks, Geese, and Waterfowl)	Aythya_marila	959	958	997	38.18248903115883	NA	NA	NA	LC	NA	NA	NA	NA	NA	0.0934995996103547
California	US-CA	Lazuli Bunting	Passerina amoena	37395	1834939	2.0379424057148494	1	479	349021	0.1372410256116394	1	Passeriformes	Cardinalidae (Cardinals and Allies)	Passerina_amoena	15.15	14.95	16	2.5742412442061937	6618.3428690899855	252.58137059999999	0.8595743076327277	LC	1	1.190331698	50	2	3	0.06580049552043775
California	US-CA	Sharp-shinned Hawk	Accipiter striatus	37876	1834939	2.0641558111741043	1	327	349021	0.09369063752610875	1	Accipitriformes	Accipitridae (Hawks, Eagles, and Kites)	Accipiter_erythronemius	138.5	174	103	1.667089428454836	NA	NA	NA	LC	NA	NA	NA	NA	NA	-0.10442793207342829
California	US-CA	Horned Lark	Eremophila alpestris	38326	1834939	2.0886797871754865	1	509	349021	0.14583649694430995	1	Passeriformes	Alaudidae (Larks)	Eremophila_alpestris	34.25	33.25	36.575	19.304285261660723	6240.2447944028345	243.0557952	0.7954867687680653	LC	1	1.52758866	100	1	3	0.0827762265954479
California	US-CA	Scaly-breasted Munia	Lonchura punctulata	38840	1834939	2.11669161754151	1	502	349021	0.1438308869666868	1	Passeriformes	Estrildidae (Waxbills and Allies)	Lonchura_punctulata	14	15.3	-999	9.57180222627714	3916.8465744995624	145.3099412	0.3951882707317959	LC	1	1.133538908	50	0	3	0.07170705889364024
California	US-CA	Red-throated Loon	Gavia stellata	38865	1834939	2.1180540606526974	1	378	349021	0.10830293879164864	1	Gaviiformes	Gaviidae (Loons)	Gavia_stellata	1603	1477	1729	8.931696919864866	NA	NA	NA	LC	NA	NA	NA	NA	NA	-0.05146645137799552
California	US-CA	Red-breasted Merganser	Mergus serrator	39938	1834939	2.176530118984882	1	645	349021	0.18480263365241634	1	Anseriformes	Anatidae (Ducks, Geese, and Waterfowl)	Mergus_serrator	1042.583333	908	1135	23.050358930206126	NA	NA	NA	LC	NA	NA	NA	NA	NA	0.16976854048234488
California	US-CA	Chipping Sparrow	Spizella passerina	41064	1834939	2.2378945567127846	1	394	349021	0.11288719016907293	1	Passeriformes	Passerellidae (New World Sparrows)	Spizella_passerina	12.3	13.4	12.1	5.879094542365291	6183.874031263542	238.983519	0.7854934527464957	LC	1	1.086359831	80	1	3	-0.05444177471433195
California	US-CA	Dunlin	Calidris alpina	41066	1834939	2.2380035521616795	1	482	349021	0.13810057274490645	1	Charadriiformes	Scolopacidae (Sandpipers and Allies)	Calidris_alpina	54.6	57.125	52.25	90.85047226128422	NA	NA	NA	LC	NA	NA	NA	NA	NA	0.03288973646399891
California	US-CA	Red-breasted Sapsucker	Sphyrapicus ruber	43650	1834939	2.37882567213406	1	504	349021	0.14440391838886485	1	Piciformes	Picidae (Woodpeckers)	Sphyrapicus_ruber	51.45	57.7	58.3	1.3721832286655513	NA	NA	NA	LC	NA	NA	NA	NA	NA	0.02902441050676398
California	US-CA	Herring Gull	Larus argentatus	43874	1834939	2.3910331624103036	1	362	349021	0.10371868741422437	1	Charadriiformes	Laridae (Gulls, Terns, and Skimmers)	Larus_argentatus	NA	NA	NA	33.015813438602564	NA	NA	NA	NA	NA	NA	NA	NA	NA	-0.11630716867321828
California	US-CA	Herring Gull	Larus argentatus	43874	1834939	2.3910331624103036	1	37	349021	0.01060108131029365	1	Charadriiformes	Laridae (Gulls, Terns, and Skimmers)	Larus_argentatus	NA	NA	NA	33.015813438602564	NA	NA	NA	NA	NA	NA	NA	NA	NA	-1.0964301970925205
California	US-CA	Horned Grebe	Podiceps auritus	44562	1834939	2.4285275968301945	1	564	349021	0.1615948610542059	1	Podicipediformes	Podicipedidae (Grebes)	Podiceps_auritus	420.5833333	378	441	5.446677472927912	NA	NA	NA	VU	NA	NA	NA	NA	NA	0.06991667457078964
California	US-CA	Great Horned Owl	Bubo virginianus	45069	1834939	2.456157943125085	1	1325	349021	0.37963331719294824	1	Strigiformes	Strigidae (Owls)	Bubo_magellanicus	1377.25	1541.625	1304	1.4037108065550412	NA	NA	NA	LC	NA	NA	NA	NA	NA	0.4361088662100492
California	US-CA	Semipalmated Plover	Charadrius semipalmatus	46394	1834939	2.528367428018043	1	563	349021	0.1613083453431169	1	Charadriiformes	Charadriidae (Plovers and Lapwings)	Charadrius_semipalmatus	52	48	47.5	17.548628043813938	NA	NA	NA	LC	NA	NA	NA	NA	NA	0.05382382251014139
California	US-CA	Wood Duck	Aix sponsa	46758	1834939	2.548204599716939	1	827	349021	0.23694849307061752	1	Anseriformes	Anatidae (Ducks, Geese, and Waterfowl)	Aix_sponsa	657.5	637	680	6.349751684755149	NA	NA	NA	LC	NA	NA	NA	NA	NA	0.2176025902361524
California	US-CA	Lark Sparrow	Chondestes grammacus	46808	1834939	2.5509294859393146	1	790	349021	0.22634741176032389	1	Passeriformes	Passerellidae (New World Sparrows)	Chondestes_grammacus	28.52475	27.8	28.3	5.144872839221237	6628.426293056298	254.3488492	0.8615336699642808	LC	1	1.462397998	80	1	2	0.19734223996051814
California	US-CA	Wild Turkey	Meleagris gallopavo	47858	1834939	2.608152096609206	1	2516	349021	0.7208735290999682	1	Galliformes	Phasianidae (Pheasants, Grouse, and Allies)	Meleagris_gallopavo	5811	4300	7400	7.56835714120231	NA	NA	NA	LC	NA	NA	NA	NA	NA	0.6916113817256997
California	US-CA	Sanderling	Calidris alba	48456	1834939	2.6407417358288203	1	1196	349021	0.342672790462465	1	Charadriiformes	Scolopacidae (Sandpipers and Allies)	Calidris_alba	55.55	55.4	52.8	31.670775157525796	NA	NA	NA	LC	NA	NA	NA	NA	NA	0.3640992649307486
California	US-CA	Black-throated Gray Warbler	Setophaga nigrescens	49584	1834939	2.702215169005618	1	384	349021	0.11002203305818274	1	Passeriformes	Parulidae (New World Warblers)	Dendroica_nigrescens	NA	NA	NA	1.7115681498976558	6492.937193789935	247.7240852	0.8380373540577498	NA	1	0.939519253	0	1	3	-0.1372866195402979
California	US-CA	Phainopepla	Phainopepla nitens	50195	1834939	2.73551327864305	1	904	349021	0.2590102028244719	1	Passeriformes	Ptiliogonatidae (Silky-flycatchers)	Phainopepla_nitens	22.55	21	20.7	3.3118549016578194	3618.9219200489447	119.90641219999999	0.34173098679601616	LC	1	1.344392274	0	1	2	0.22924308688691347
California	US-CA	White-faced Ibis	Plegadis chihi	50203	1834939	2.7359492604386304	1	1024	349021	0.29339208815515394	1	Pelecaniformes	Threskiornithidae (Ibises and Spoonbills)	Plegadis_chihi	583.75	546	691	38.011092676707946	NA	NA	NA	LC	NA	NA	NA	NA	NA	0.283257759445834
California	US-CA	Loggerhead Shrike	Lanius ludovicianus	51991	1834939	2.8333911917507884	1	861	349021	0.24669002724764413	1	Passeriformes	Laniidae (Shrikes)	Lanius_ludovicianus	47.225	43.7	47.3	1.5353004672025887	6586.214636858949	253.2578394	0.8543742479593939	NT	1	1.717382542	80	1	3	0.19473073903742233
California	US-CA	Peregrine Falcon	Falco peregrinus	52096	1834939	2.8391134528177773	1	975	349021	0.27935281831179215	1	Falconiformes	Falconidae (Falcons and Caracaras)	Falco_pelegrinoides	827.25	939.4166667	639.8333333	1.243959730373969	NA	NA	NA	LC	NA	NA	NA	NA	NA	0.24790593238457342
California	US-CA	Elegant Tern	Thalasseus elegans	52572	1834939	2.865054369654795	1	716	349021	0.20514524913973659	1	Charadriiformes	Laridae (Gulls, Terns, and Skimmers)	Sterna_elegans	258.3	-999	-999	109.27264110597673	NA	NA	NA	NT	NA	NA	NA	NA	NA	0.11051586568433079
California	US-CA	Common Loon	Gavia immer	54930	1834939	2.993560003902037	1	754	349021	0.21603284616111923	1	Gaviiformes	Gaviidae (Loons)	Gavia_immer	NA	NA	NA	3.942013118704755	NA	NA	NA	LC	NA	NA	NA	NA	NA	0.11625573927084665
California	US-CA	Black Turnstone	Arenaria melanocephala	55053	1834939	3.000263224009082	1	900	349021	0.2578641399801158	1	Charadriiformes	Scolopacidae (Sandpipers and Allies)	Arenaria_melanocephala	118.9	129.6	114.55	9.476259399789463	NA	NA	NA	LC	NA	NA	NA	NA	NA	0.19218286168027382
California	US-CA	Common Merganser	Mergus merganser	55286	1834939	3.012961193805353	1	867	349021	0.24840912151417824	1	Anseriformes	Anatidae (Ducks, Geese, and Waterfowl)	Mergus_merganser	1462.5	1232	1709	15.529082687231492	NA	NA	NA	NA	NA	NA	NA	NA	NA	0.17437147289471697
California	US-CA	Lesser Scaup	Aythya affinis	57195	1834939	3.11699734977566	1	652	349021	0.18680824363003945	1	Anseriformes	Anatidae (Ducks, Geese, and Waterfowl)	Aythya_affinis	788.5	750	842.5	24.3181816909409	NA	NA	NA	LC	NA	NA	NA	NA	NA	0.03785351480209201
California	US-CA	Long-billed Dowitcher	Limnodromus scolopaceus	57672	1834939	3.1429927643371247	1	382	349021	0.10944900163600471	1	Charadriiformes	Scolopacidae (Sandpipers and Allies)	Limnodromus_scolopaceus	108.125	112.5	103.5	34.021001829115086	NA	NA	NA	LC	NA	NA	NA	NA	NA	-0.19701975663976337
California	US-CA	Clark's Grebe	Aechmophorus clarkii	59722	1834939	3.2547130994545324	1	603	349021	0.17276897378667758	1	Podicipediformes	Podicipedidae (Grebes)	Aechmophorus_clarkii	1259.625	1066.125	1282.875	5.9591464744472225	NA	NA	NA	LC	NA	NA	NA	NA	NA	-0.01246646664483108
California	US-CA	Black Oystercatcher	Haematopus bachmani	60495	1834939	3.2968398404524617	1	1210	349021	0.34668401041771124	1	Charadriiformes	Haematopodidae (Oystercatchers)	Haematopus_bachmani	555	548.5	542	3.763673944163056	NA	NA	NA	NA	NA	NA	NA	NA	NA	0.28474943063201125
California	US-CA	Common Goldeneye	Bucephala clangula	60922	1834939	3.320110368791551	1	995	349021	0.2850831325335725	1	Anseriformes	Anatidae (Ducks, Geese, and Waterfowl)	Bucephala_clangula	895.93	740.375	1000	15.946955434089793	NA	NA	NA	LC	NA	NA	NA	NA	NA	0.19718943045870374
California	US-CA	Pine Siskin	Spinus pinus	62431	1834939	3.4023474349828526	1	287	349021	0.08223000908254803	1	Passeriformes	Fringillidae (Finches, Euphonias, and Allies)	Carduelis_pinus	13.05	-999	-999	9.370787062413282	5627.726686276451	219.2191762	0.6902754167330322	LC	1	1.103803721	50	1	3	-0.3509834950162557
California	US-CA	Fox Sparrow	Passerella iliaca	63314	1834939	3.450468925670009	1	804	349021	0.23035863171557014	1	Passeriformes	Passerellidae (New World Sparrows)	Passerella_iliaca	33.8	-999	-999	2.347193193385797	4994.18418781685	200.4106476	0.5824193254169195	NA	1	1.525821952	90	2	2	0.09007816101689396
California	US-CA	Fox Sparrow	Passerella iliaca	63314	1834939	3.450468925670009	1	38	349021	0.010887597021382669	1	Passeriformes	Passerellidae (New World Sparrows)	Passerella_iliaca	33.8	-999	-999	2.347193193385797	4994.18418781685	200.4106476	0.5824193254169195	NA	1	1.525821952	90	2	2	-1.2246531123244757
California	US-CA	Fox Sparrow	Passerella iliaca	63314	1834939	3.450468925670009	1	10	349021	0.0028651571108901756	1	Passeriformes	Passerellidae (New World Sparrows)	Passerella_iliaca	33.8	-999	-999	2.347193193385797	4994.18418781685	200.4106476	0.5824193254169195	NA	1	1.525821952	90	2	2	-1.7743250341927497
California	US-CA	Fox Sparrow	Passerella iliaca	63314	1834939	3.450468925670009	1	30	349021	0.008595471332670527	1	Passeriformes	Passerellidae (New World Sparrows)	Passerella_iliaca	33.8	-999	-999	2.347193193385797	4994.18418781685	200.4106476	0.5824193254169195	NA	1	1.525821952	90	2	2	-1.3243560255167022
California	US-CA	Glaucous-winged Gull	Larus glaucescens	64152	1834939	3.4961380187570263	1	421	349021	0.1206231143684764	1	Charadriiformes	Laridae (Gulls, Terns, and Skimmers)	Larus_glaucescens	1010	946.1	1180	22.567427760946853	NA	NA	NA	LC	NA	NA	NA	NA	NA	-0.19540631921747928
California	US-CA	White-throated Swift	Aeronautes saxatalis	64245	1834939	3.5012063071306456	1	268	349021	0.07678621057185671	1	Caprimulgiformes	Apodidae (Swifts)	Aeronautes_saxatalis	31.95	31.2	31.2	10.124266730654373	NA	NA	NA	LC	NA	NA	NA	NA	NA	-0.3915174672125464
California	US-CA	Red-breasted Nuthatch	Sitta canadensis	64581	1834939	3.5195175425450107	1	255	349021	0.07306150632769948	1	Passeriformes	Sittidae (Nuthatches)	Sitta_canadensis	10.35	10	11	2.0015635915273444	6008.251229176253	228.93656620000002	0.7547958479185752	LC	1	0.991226076	0	0	3	-0.4150137838324004
California	US-CA	Whimbrel	Numenius phaeopus	64602	1834939	3.520661994758409	1	1403	349021	0.40198154265789166	1	Charadriiformes	Scolopacidae (Sandpipers and Allies)	Numenius_phaeopus	383	398	354	9.720227068749525	NA	NA	NA	LC	NA	NA	NA	NA	NA	0.3239897014852634
California	US-CA	Pelagic Cormorant	Phalacrocorax pelagicus	65073	1834939	3.5463304229731887	1	593	349021	0.1699038166757874	1	Suliformes	Phalacrocoracidae (Cormorants and Shags)	Phalacrocorax_pelagicus	1868	1702	2041	8.632592482439204	NA	NA	NA	LC	NA	NA	NA	NA	NA	-0.05235390423284961
California	US-CA	Brown Creeper	Certhia americana	66139	1834939	3.60442499723424	1	482	349021	0.13810057274490645	1	Passeriformes	Certhiidae (Treecreepers)	Certhia_americana	9	8.75	9	1.6402026304813986	6647.40544859258	254.99999999999997	0.8647792356565931	NA	1	0.908485019	10	1	2	-0.1483733619006567
California	US-CA	Mountain Chickadee	Poecile gambeli	68337	1834939	3.72421099556988	1	530	349021	0.1518533268771793	1	Passeriformes	Paridae (Tits, Chickadees, and Titmice)	Parus_gambeli	11.5185	11.05	11.65	3.441897985602334	6159.653346334265	234.08117479999999	0.7806784130533303	LC	1	1.0492180230000001	0	0	3	-0.11966043173178775
California	US-CA	Ring-necked Duck	Aythya collaris	69501	1834939	3.7876463468267882	1	1016	349021	0.2910999624664418	1	Anseriformes	Anatidae (Ducks, Geese, and Waterfowl)	Aythya_collaris	730	680	730	17.68934364366408	NA	NA	NA	LC	NA	NA	NA	NA	NA	0.15614208650359282
California	US-CA	Purple Finch	Haemorhous purpureus	70422	1834939	3.8378387510429506	1	399	349021	0.11431976872451802	1	Passeriformes	Fringillidae (Finches, Euphonias, and Allies)	Carpodacus_purpureus	25.23333333	25.1	25.55	3.292726104848931	4366.192780656502	188.95568319999998	0.47669681808273773	LC	1	1.367355921	33	1	2	-0.25412592758525393
California	US-CA	Hairy Woodpecker	Dryobates villosus	70510	1834939	3.8426345507943314	1	528	349021	0.15128029545500127	1	Piciformes	Picidae (Woodpeckers)	Picoides_villosus	65.875	62.6	69.8	1.3724615337480603	NA	NA	NA	LC	NA	NA	NA	NA	NA	-0.13320523031283726
California	US-CA	Western Wood-Pewee	Contopus sordidulus	73064	1834939	3.9818217390332866	1	532	349021	0.15242635829935736	1	Passeriformes	Tyrannidae (Tyrant Flycatchers)	Contopus_sordidulus	NA	NA	NA	1.710245084763956	4855.421879211692	202.6410154	0.5598458935309882	NA	1	1.117271296	33	2	2	-0.14346676115452214
California	US-CA	Forster's Tern	Sterna forsteri	73374	1834939	3.9987160336120167	1	1002	349021	0.2870887425111956	1	Charadriiformes	Laridae (Gulls, Terns, and Skimmers)	Sterna_forsteri	150	-999	-999	10.937198478629343	NA	NA	NA	LC	NA	NA	NA	NA	NA	0.1294966364720303
California	US-CA	Warbling Vireo	Vireo gilvus	73692	1834939	4.016046309986327	1	398	349021	0.114033253013429	1	Passeriformes	Vireonidae (Vireos, Shrike-Babblers, and Erpornis)	Vireo_gilvus	13.0975	12.1	11.3	1.9194783099426733	5572.965733097275	231.5304358	0.683257020444682	LC	1	1.082796138	0	1	3	-0.2724762302871408
California	US-CA	Ash-throated Flycatcher	Myiarchus cinerascens	74240	1834939	4.045911062983565	1	977	349021	0.27992584973397017	1	Passeriformes	Tyrannidae (Tyrant Flycatchers)	Myiarchus_cinerascens	28.2	27.2	28.6	1.6417753887672089	5786.324475768003	224.4379224	0.7173599318173061	LC	1	1.450249108	0	1	3	0.11407182758446198
California	US-CA	Northern Pintail	Anas acuta	75122	1834939	4.093978055946274	1	1135	349021	0.3251953320860349	1	Anseriformes	Anatidae (Ducks, Geese, and Waterfowl)	Anas_acuta	872.25	861.75	930	40.492281261955114	NA	NA	NA	LC	NA	NA	NA	NA	NA	0.17461931331927202
California	US-CA	Green Heron	Butorides virescens	75365	1834939	4.10722100298702	1	1286	349021	0.3684592044604766	1	Pelecaniformes	Ardeidae (Herons, Egrets, and Bitterns)	Butorides_virescens	212	184	211	1.7322634633949276	NA	NA	NA	NA	NA	NA	NA	NA	NA	0.2275912046243031
California	US-CA	Blue-gray Gnatcatcher	Polioptila caerulea	75520	1834939	4.115668150276385	1	785	349021	0.22491483320487882	1	Passeriformes	Polioptilidae (Gnatcatchers)	Polioptila_caerulea	NA	NA	NA	2.846128006746525	5983.319402859291	225.05215479999998	0.7500315314115613	NA	1	0.763427994	0	1	3	0.012653771863296106
California	US-CA	Bullock's Oriole	Icterus bullockii	76971	1834939	4.19474434844973	1	669	349021	0.19167901071855273	1	Passeriformes	Icteridae (Troupials and Allies)	Icterus_bullockii	35.225	33.2	34.7	1.7831587886390652	5653.015921196208	196.66110160000002	0.690726971593265	LC	1	1.57863921	30	2	2	-0.06393235612644363
California	US-CA	American Pipit	Anthus rubescens	79209	1834939	4.316710255763271	1	697	349021	0.19970145062904524	1	Passeriformes	Motacillidae (Wagtails and Pipits)	Anthus_rubescens	NA	NA	NA	9.656844058916759	3954.681592062401	183.84366619999997	0.4078146539670316	NA	1	1.316328962	90	2	2	-0.05705282161419986
California	US-CA	Pygmy Nuthatch	Sitta pygmaea	81189	1834939	4.424615750169352	1	531	349021	0.15213984258826832	1	Passeriformes	Sittidae (Nuthatches)	Sitta_pygmaea	10.6	10.5	10.3	5.124117178318865	6623.557617769058	254.23836619999997	0.8607104436204418	LC	1	1.025305865	0	0	2	-0.1843872186649653
California	US-CA	Western Kingbird	Tyrannus verticalis	82506	1834939	4.49638925326673	1	985	349021	0.2822179754226823	1	Passeriformes	Tyrannidae (Tyrant Flycatchers)	Tyrannus_verticalis	39.6	37.3	38.5	3.561022109739521	6244.397275203952	237.23339739999997	0.7952106739772996	LC	1	1.597695186	30	2	3	0.07745787148904537
California	US-CA	Long-billed Curlew	Numenius americanus	82961	1834939	4.52118571789035	1	1604	349021	0.4595712005867842	1	Charadriiformes	Scolopacidae (Sandpipers and Allies)	Numenius_americanus	635.75	642	538	10.320738801900072	NA	NA	NA	LC	NA	NA	NA	NA	NA	0.28696425932295005
California	US-CA	Black-bellied Plover	Pluvialis squatarola	83740	1834939	4.563639445234964	1	1153	349021	0.3303526148856373	1	Charadriiformes	Charadriidae (Plovers and Lapwings)	Pluvialis_squatarola	NA	NA	NA	17.67866484229117	NA	NA	NA	NA	NA	NA	NA	NA	NA	0.1401402920316832
California	US-CA	Hooded Oriole	Icterus cucullatus	84375	1834939	4.598245500259137	1	1230	349021	0.3524143246394916	1	Passeriformes	Icteridae (Troupials and Allies)	Icterus_cucullatus	24.3	23.6	-999	2.128765701534247	5625.021527897152	195.80022659999997	0.6859562019868434	LC	1	1.385606274	0	1	2	0.16531927780290293
California	US-CA	Green-winged Teal	Anas crecca	86509	1834939	4.714543644230136	1	168	349021	0.04813463946295495	1	Anseriformes	Anatidae (Ducks, Geese, and Waterfowl)	Anas_crecca	NA	NA	NA	25.017445668842935	NA	NA	NA	NA	NA	NA	NA	NA	NA	-0.7065520122504525
California	US-CA	Green-winged Teal	Anas crecca	86509	1834939	4.714543644230136	1	1060	349021	0.3037066537543586	1	Anseriformes	Anatidae (Ducks, Geese, and Waterfowl)	Anas_crecca	NA	NA	NA	25.017445668842935	NA	NA	NA	NA	NA	NA	NA	NA	NA	0.09127666703721482
California	US-CA	Western Sandpiper	Calidris mauri	86599	1834939	4.719448439430412	1	732	349021	0.20972950051716088	1	Charadriiformes	Scolopacidae (Sandpipers and Allies)	Calidris_mauri	26.71666667	31	26.6	101.31144841219685	NA	NA	NA	LC	NA	NA	NA	NA	NA	-0.06973022790041769
California	US-CA	Spotted Sandpiper	Actitis macularius	90510	1834939	4.932589039744646	1	1162	349021	0.3329312562854384	1	Charadriiformes	Scolopacidae (Sandpipers and Allies)	Actitis_macularius	41.85833333	47.25	36.9	2.005030955773258	NA	NA	NA	LC	NA	NA	NA	NA	NA	0.11394497599409771
California	US-CA	Western Tanager	Piranga ludoviciana	90558	1834939	4.935204930518126	1	729	349021	0.20886995338389383	1	Passeriformes	Cardinalidae (Cardinals and Allies)	Piranga_ludoviciana	30	29.8	30.3	2.0862642697011884	6033.254638745399	219.58135879999998	0.757383034650994	LC	1	1.44870632	0	2	3	-0.08851353170947406
California	US-CA	Caspian Tern	Hydroprogne caspia	90864	1834939	4.951881234199066	1	972	349021	0.27849327117852507	1	Charadriiformes	Laridae (Gulls, Terns, and Skimmers)	Sterna_caspia	654.6666667	588	694	7.363854539677022	NA	NA	NA	LC	NA	NA	NA	NA	NA	0.03499341717672131
California	US-CA	Lincoln's Sparrow	Melospiza lincolnii	92688	1834939	5.051285083591335	1	568	349021	0.16274092389856198	1	Passeriformes	Passerellidae (New World Sparrows)	Melospiza_lincolnii	17.4	18.3	19	2.181023961662044	6376.503940643566	245.52657899999997	0.8184236039719502	LC	1	1.220108088	100	2	2	-0.20556652245766543
California	US-CA	Surf Scoter	Melanitta perspicillata	93448	1834939	5.092703354171447	1	1278	349021	0.36616707877176446	1	Anseriformes	Anatidae (Ducks, Geese, and Waterfowl)	Melanitta_perspicillata	1047	907	1000	46.77091121614841	NA	NA	NA	LC	NA	NA	NA	NA	NA	0.14308583052065482
California	US-CA	California Thrasher	Toxostoma redivivum	94628	1834939	5.157010669019515	1	1413	349021	0.40484669976878185	1	Passeriformes	Mimidae (Mockingbirds and Thrashers)	Toxostoma_redivivum	84.4	-999	-999	1.7207603636161015	5178.798727854972	221.3615408	0.6164063710703963	LC	1	1.926342447	100	0	1	0.18189204451607857
California	US-CA	American White Pelican	Pelecanus erythrorhynchos	95769	1834939	5.219192572614131	1	2029	349021	0.5813403777996167	1	Pelecaniformes	Pelecanidae (Pelicans)	Pelecanus_erythrorhynchos	6129.5	4970	6665	32.002360211392755	NA	NA	NA	LC	NA	NA	NA	NA	NA	0.33438002461638494
California	US-CA	White-tailed Kite	Elanus leucurus	96238	1834939	5.244752005380016	1	1808	349021	0.5180204056489438	1	Accipitriformes	Accipitridae (Hawks, Eagles, and Kites)	Elanus_leucurus	311.65	317.75	274	1.6284684078023643	NA	NA	NA	LC	NA	NA	NA	NA	NA	0.28246448389110884
California	US-CA	Heermann's Gull	Larus heermanni	96971	1834939	5.284698837400045	1	1661	349021	0.4759025961188582	1	Charadriiformes	Laridae (Gulls, Terns, and Skimmers)	Larus_heermanni	500	-999	-999	48.9244675538669	NA	NA	NA	NT	NA	NA	NA	NA	NA	0.2427710180216893
California	US-CA	Cinnamon Teal	Spatula cyanoptera	97197	1834939	5.297015323125183	1	1259	349021	0.3607232802610731	1	Anseriformes	Anatidae (Ducks, Geese, and Waterfowl)	Anas_cyanoptera	383	365.25	395.5	7.9190236585832166	NA	NA	NA	LC	NA	NA	NA	NA	NA	0.12162515019324976
California	US-CA	Brandt's Cormorant	Phalacrocorax penicillatus	97665	1834939	5.3225202581666204	1	1230	349021	0.3524143246394916	1	Suliformes	Phalacrocoracidae (Cormorants and Shags)	Phalacrocorax_penicillatus	2252	1927.5	2570	52.59815564044907	NA	NA	NA	LC	NA	NA	NA	NA	NA	0.10968571549086352
California	US-CA	Great-tailed Grackle	Quiscalus mexicanus	97822	1834939	5.33107640090488	1	1390	349021	0.3982568384137344	1	Passeriformes	Icteridae (Troupials and Allies)	Quiscalus_mexicanus	168.7	116	221.5	17.822969454112734	6102.177972356391	172.3984916	0.7609774824761902	LC	0	2.227886705	80	1	3	0.16214386851276627
California	US-CA	American Avocet	Recurvirostra americana	100974	1834939	5.50285322836345	1	1714	349021	0.49108792880657615	1	Charadriiformes	Recurvirostridae (Stilts and Avocets)	Recurvirostra_americana	309.25	305.9	317.25	42.200146253067054	NA	NA	NA	LC	NA	NA	NA	NA	NA	0.24101883539004337
California	US-CA	Osprey	Pandion haliaetus	102381	1834939	5.579531526661104	1	1965	349021	0.5630033722899195	1	Accipitriformes	Pandionidae (Osprey)	Pandion_haliaetus	NA	NA	NA	1.8934346059574894	NA	NA	NA	LC	NA	NA	NA	NA	NA	0.2950750045170009
California	US-CA	Violet-green Swallow	Tachycineta thalassina	103707	1834939	5.65179550927851	1	567	349021	0.16245440818747295	1	Passeriformes	Hirundinidae (Swallows)	Tachycineta_thalassina	14.15	13.9	14.4	15.865107465129826	6630.996672208715	254.56927899999997	0.8619950867977523	LC	1	1.15075644	20	1	2	-0.2490546037329086
California	US-CA	Hutton's Vireo	Vireo huttoni	103716	1834939	5.652285988798537	1	564	349021	0.1615948610542059	1	Passeriformes	Vireonidae (Vireos, Shrike-Babblers, and Erpornis)	Vireo_huttoni	11.3	11	10.8	1.6058752052849317	4639.406720701728	202.2330752	0.524063701844111	LC	1	1.053078443	0	0	2	-0.2513874974765499
California	US-CA	Northern Rough-winged Swallow	Stelgidopteryx serripennis	108453	1834939	5.91044170950642	1	555	349021	0.15901621965440477	1	Passeriformes	Hirundinidae (Swallows)	Stelgidopteryx_serripennis	15.8	13.3	14.5	9.079247786144995	5158.9057128343775	206.2893032	0.6106254106317563	LC	1	1.200158029	30	1	2	-0.27534746125105003
California	US-CA	Marbled Godwit	Limosa fedoa	111360	1834939	6.068866594475348	1	2008	349021	0.5753235478667472	1	Charadriiformes	Scolopacidae (Sandpipers and Allies)	Limosa_fedoa	370.25	412	323	35.1128773660212	NA	NA	NA	LC	NA	NA	NA	NA	NA	0.272497119885496
California	US-CA	Cassin's Kingbird	Tyrannus vociferans	112206	1834939	6.114971669357946	1	1060	349021	0.3037066537543586	1	Passeriformes	Tyrannidae (Tyrant Flycatchers)	Tyrannus_vociferans	44.65	41.4	45	2.3257393880461197	6134.374686652394	233.33043719999998	0.7763748572472011	LC	1	1.658964843	0	1	2	-0.007645971377168718
California	US-CA	Marsh Wren	Cistothorus palustris	112344	1834939	6.122492355331703	1	517	349021	0.1481286226330221	1	Passeriformes	Troglodytidae (Wrens)	Cistothorus_palustris	11.25	10.3	11.65	3.012483055539631	5886.082946218158	232.72908059999997	0.7352242565917935	LC	1	1.028750139	0	1	3	-0.31949908457157206
California	US-CA	Yellow Warbler	Setophaga petechia	116425	1834939	6.344897568802015	1	570	349021	0.16331395532074	1	Passeriformes	Parulidae (New World Warblers)	Dendroica_aestiva	NA	NA	NA	2.6246960250668856	NA	NA	NA	NA	NA	NA	NA	NA	NA	-0.29076401716576444
California	US-CA	Pacific-slope Flycatcher	Empidonax difficilis	118977	1834939	6.483975761592074	1	732	349021	0.20972950051716088	1	Passeriformes	Tyrannidae (Tyrant Flycatchers)	Empidonax_difficilis	10.85	10.9	11.2	1.8597957364652113	4115.613761185012	191.1870822	0.4356364034890085	LC	1	1.029383778	0	2	2	-0.19054309175575068
California	US-CA	Brown-headed Cowbird	Molothrus ater	119084	1834939	6.489807018107959	1	933	349021	0.26731915844605336	1	Passeriformes	Icteridae (Troupials and Allies)	Molothrus_ater	42.55	37.3	47.5	35.75342329858687	4897.774966810677	203.9483914	0.5670644718017416	LC	0	1.624809943	80	1	3	-0.08564209158609751
California	US-CA	Black-headed Grosbeak	Pheucticus melanocephalus	120683	1834939	6.576948879499536	1	917	349021	0.2627349070686291	1	Passeriformes	Cardinalidae (Cardinals and Allies)	Pheucticus_melanocephalus	45.55	48.2	46.1	1.9200216179945102	3882.202711587307	180.98820619999998	0.3953592930210322	LC	1	1.673481697	10	1	3	-0.09821935647885988
California	US-CA	Northern Harrier	Circus hudsonius	121650	1834939	6.629648179040284	1	1792	349021	0.5134361542715195	1	Accipitriformes	Accipitridae (Hawks, Eagles, and Kites)	Circus_cyaneus	436.5	522.5	346	1.4728244922034794	NA	NA	NA	LC	NA	NA	NA	NA	NA	0.18948281245575357
California	US-CA	Greater Yellowlegs	Tringa melanoleuca	121825	1834939	6.639185280818599	1	1451	349021	0.4157342967901645	1	Charadriiformes	Scolopacidae (Sandpipers and Allies)	Tringa_melanoleuca	170	175	164.5	4.791255776804322	NA	NA	NA	LC	NA	NA	NA	NA	NA	0.09732238887045705
California	US-CA	Willet	Tringa semipalmata	123153	1834939	6.7115582588849	1	2742	349021	0.7856260798060862	1	Charadriiformes	Scolopacidae (Sandpipers and Allies)	Catoptrophorus_semipalmatus	263.125	282.125	253	15.449740585905055	NA	NA	NA	LC	NA	NA	NA	NA	NA	0.3694579415255867
California	US-CA	Black-necked Stilt	Himantopus mexicanus	125306	1834939	6.828891859620402	1	2142	349021	0.6137166531526757	1	Charadriiformes	Recurvirostridae (Stilts and Avocets)	Himantopus_mexicanus	169	168.7	170.4	18.94085844361015	NA	NA	NA	NA	NA	NA	NA	NA	NA	0.25566248225998056
California	US-CA	Townsend's Warbler	Setophaga townsendi	128930	1834939	7.026391613018198	1	1197	349021	0.342959306173554	1	Passeriformes	Parulidae (New World Warblers)	Dendroica_townsendi	8.85	8.65	9.1	2.324103062321538	4989.081050603347	220.40984139999995	0.5848821565811241	LC	1	0.946943271	0	2	3	-0.007746780858636289
California	US-CA	Band-tailed Pigeon	Patagioenas fasciata	129505	1834939	7.05772780457552	1	1004	349021	0.2876617739333736	1	Columbiformes	Columbidae (Pigeons and Doves)	Patagioenas_fasciata	352.5	357	375.75	10.456020591931866	NA	NA	NA	NA	NA	NA	NA	NA	NA	-0.08573001339949901
California	US-CA	Wilson's Warbler	Cardellina pusilla	129508	1834939	7.057891297748863	1	867	349021	0.24840912151417824	1	Passeriformes	Parulidae (New World Warblers)	Wilsonia_pusilla	7.2	6.7	7	2.2752412046029176	6274.367701205015	218.3585236	0.7970451508797038	LC	1	0.843027109	0	2	3	-0.14938516057055112
California	US-CA	Downy Woodpecker	Dryobates pubescens	130540	1834939	7.114132949378699	1	683	349021	0.195690230673799	1	Piciformes	Picidae (Woodpeckers)	Picoides_pubescens	27.5	28	27.55	1.7135667295280748	NA	NA	NA	LC	NA	NA	NA	NA	NA	-0.2558675803301174
California	US-CA	Eared Grebe	Podiceps nigricollis	131453	1834939	7.1638893717992795	1	1418	349021	0.4062792783242269	1	Podicipediformes	Podicipedidae (Grebes)	Podiceps_nigricollis	NA	NA	NA	32.56041891038662	NA	NA	NA	NA	NA	NA	NA	NA	NA	0.0584078448248619
California	US-CA	Least Sandpiper	Calidris minutilla	131636	1834939	7.173862455373175	1	1568	349021	0.44925663498757956	1	Charadriiformes	Scolopacidae (Sandpipers and Allies)	Calidris_minutilla	23.45	23.65	22	25.28488358600146	NA	NA	NA	LC	NA	NA	NA	NA	NA	0.10151927339013364
California	US-CA	Cedar Waxwing	Bombycilla cedrorum	133342	1834939	7.266835573280638	1	1087	349021	0.31144257795376207	1	Passeriformes	Bombycillidae (Waxwings)	Bombycilla_cedrorum	32.04816667	33	30.7	14.511992399125356	3617.576641909205	135.6928298	0.3441186044922051	LC	1	1.499687083	0	0	3	-0.0623723437985685
California	US-CA	Black-crowned Night-Heron	Nycticorax nycticorax	133407	1834939	7.2703779253697265	1	2951	349021	0.8455078634236909	1	Pelecaniformes	Ardeidae (Herons, Egrets, and Bitterns)	Nycticorax_nycticorax	NA	NA	NA	4.934594230159991	NA	NA	NA	NA	NA	NA	NA	NA	NA	0.3709297540351949
California	US-CA	Savannah Sparrow	Passerculus sandwichensis	134772	1834939	7.344767319240584	1	1922	349021	0.5506831967130917	1	Passeriformes	Passerellidae (New World Sparrows)	Passerculus_sandwichensis	20.2	18.68333334	20.5125	5.4975344002651	6351.693958531725	244.0033406	0.8140698157224331	LC	1	1.315296352	80	1	3	0.1809208488413397
California	US-CA	Cliff Swallow	Petrochelidon pyrrhonota	139286	1834939	7.590770047396671	1	845	349021	0.24210577587021986	1	Passeriformes	Hirundinidae (Swallows)	Petrochelidon_pyrrhonota	NA	NA	NA	21.497952930877076	6316.504363817094	247.09652799999998	0.8087631742140267	LC	1	1.334453751	0	2	3	-0.18821843670632332
California	US-CA	Hermit Thrush	Catharus guttatus	142379	1834939	7.759331509112837	1	1018	349021	0.2916729938886199	1	Passeriformes	Turdidae (Thrushes and Allies)	Catharus_guttatus	30.55	-999	-999	1.877702220335176	6462.384175601991	247.83406480000002	0.8330040713408036	LC	1	1.478566496	50	1	3	-0.11576814201979907
California	US-CA	Belted Kingfisher	Megaceryle alcyon	142920	1834939	7.788814778038942	1	1164	349021	0.3335042877076165	1	Coraciiformes	Alcedinidae (Kingfishers)	Megaceryle_alcyon	152.1666667	154.3	150.8	1.2345454723442657	NA	NA	NA	LC	NA	NA	NA	NA	NA	-0.059058857700498374
California	US-CA	White-breasted Nuthatch	Sitta carolinensis	144442	1834939	7.8717603146480615	1	978	349021	0.2802123654450592	1	Passeriformes	Sittidae (Nuthatches)	Sitta_carolinensis	21	19.7	-999	1.8391259281909766	6645.480280021951	254.92502599999997	0.8644485432060648	LC	1	1.322219295	0	0	3	-0.13863106768415673
California	US-CA	Gadwall	Mareca strepera	146653	1834939	7.992254783401519	1	1358	349021	0.38908833565888584	1	Anseriformes	Anatidae (Ducks, Geese, and Waterfowl)	Anas_strepera	850	849	968	15.61762252657514	NA	NA	NA	LC	NA	NA	NA	NA	NA	-0.0019721718597649762
California	US-CA	Cooper's Hawk	Accipiter cooperii	147193	1834939	8.021683554603177	1	2489	349021	0.7131376049005647	1	Accipitriformes	Accipitridae (Hawks, Eagles, and Kites)	Accipiter_cooperii	452	529	338.5	1.206303076664663	NA	NA	NA	LC	NA	NA	NA	NA	NA	0.259609806558855
California	US-CA	Western Meadowlark	Sturnella neglecta	149845	1834939	8.166211519837988	1	1357	349021	0.38880181994779683	1	Passeriformes	Icteridae (Troupials and Allies)	Sturnella_neglecta	97.7	89.4	106	5.954230963230886	6129.464617530006	206.79346179999996	0.7711755777719826	LC	1	2.003029471	100	1	3	-0.010481469085564521
California	US-CA	Western Grebe	Aechmophorus occidentalis	151475	1834939	8.255042810687439	1	1617	349021	0.46329590483094135	1	Podicipediformes	Podicipedidae (Grebes)	Aechmophorus_occidentalis	1314	1074	1283.5	20.294098043760552	NA	NA	NA	LC	NA	NA	NA	NA	NA	0.06148228400046324
California	US-CA	American Wigeon	Mareca americana	152693	1834939	8.321421039064514	1	1941	349021	0.5561269952237831	1	Anseriformes	Anatidae (Ducks, Geese, and Waterfowl)	Anas_americana	786	710	792	29.865986404398004	NA	NA	NA	LC	NA	NA	NA	NA	NA	0.13770691136615254
California	US-CA	Northern Shoveler	Spatula clypeata	163029	1834939	8.884709518954036	1	2120	349021	0.6074133075087172	1	Anseriformes	Anatidae (Ducks, Geese, and Waterfowl)	Anas_clypeata	613	590	636	32.09575008600513	NA	NA	NA	LC	NA	NA	NA	NA	NA	0.1510863752526854
California	US-CA	Tree Swallow	Tachycineta bicolor	169475	1834939	9.236001850742722	1	979	349021	0.2804988811561482	1	Passeriformes	Hirundinidae (Swallows)	Tachycineta_bicolor	20.8	20.85	21.85	218.50263815114158	6566.378781434364	252.3533918	0.8509451615869443	LC	1	1.326335861	20	1	3	-0.19897689891685547
California	US-CA	House Wren	Troglodytes aedon	171130	1834939	9.32619558470336	1	903	349021	0.2587236871133829	1	Passeriformes	Troglodytidae (Wrens)	Troglodytes_aedon	11	11.45	10.95	2.025024117432387	5419.4420081002845	220.4516088	0.6560425497952311	LC	1	1.040404529	0	1	3	-0.23773074655627147
California	US-CA	Bufflehead	Bucephala albeola	173937	1834939	9.479170697227538	1	2121	349021	0.6076998232198063	1	Anseriformes	Anatidae (Ducks, Geese, and Waterfowl)	Bucephala_albeola	400	334.75	477	10.736374792481648	NA	NA	NA	LC	NA	NA	NA	NA	NA	0.12665815110384915
California	US-CA	Ring-billed Gull	Larus delawarensis	176448	1834939	9.616014483315249	1	1758	349021	0.5036946200944928	1	Charadriiformes	Laridae (Gulls, Terns, and Skimmers)	Larus_delawarensis	518.5	471	566	50.968782660901134	NA	NA	NA	LC	NA	NA	NA	NA	NA	0.039727136405300026
California	US-CA	Barn Swallow	Hirundo rustica	179829	1834939	9.800271289672299	1	980	349021	0.28078539686723725	1	Passeriformes	Hirundinidae (Swallows)	Hirundo_rustica	19	18.45	18.8	17.112200504999098	4778.775309574381	203.41023659999996	0.5473007546679949	LC	1	1.246259702	30	1	3	-0.2210886745624943
California	US-CA	American Goldfinch	Spinus tristis	181419	1834939	9.886922671543848	1	764	349021	0.21889800327200942	1	Passeriformes	Fringillidae (Finches, Euphonias, and Allies)	Carduelis_tristis	12.8	12.55	13.1	5.776771292104596	5987.59490301162	229.8851654	0.7515374819300807	LC	1	1.10720997	33	1	3	-0.3324443576345163
California	US-CA	Brown Pelican	Pelecanus occidentalis	181544	1834939	9.89373488709979	1	3570	349021	1.0228610885877927	1	Pelecaniformes	Pelecanidae (Pelicans)	Pelecanus_occidentalis	3174	3161	3702	26.983162763638717	NA	NA	NA	LC	NA	NA	NA	NA	NA	0.3364220865212335
California	US-CA	Say's Phoebe	Sayornis saya	183084	1834939	9.977661382748963	1	2148	349021	0.6154357474192097	1	Passeriformes	Tyrannidae (Tyrant Flycatchers)	Sayornis_saya	21	-999	-999	1.512522963837024	5793.958006341732	228.8841968	0.7193571396000542	LC	1	1.320146286	50	1	3	0.11265588920065497
California	US-CA	American Coot	Fulica americana	185104	1834939	10.087746786132945	1	4743	349021	1.3589440176952103	1	Gruiformes	Rallidae (Rails, Gallinules, and Coots)	Fulica_caribaea	620.5	538	688	46.37497063457263	NA	NA	NA	LC	NA	NA	NA	NA	NA	0.45239074026961834
California	US-CA	Allen's Hummingbird	Selasphorus sasin	185265	1834939	10.096520919768995	1	1353	349021	0.3876557571034408	1	Caprimulgiformes	Trochilidae (Hummingbirds)	Selasphorus_sasin	3.1675	3.27	3.14	2.8876012330841805	NA	NA	NA	LC	NA	NA	NA	NA	NA	-0.09246594713032477
California	US-CA	Wrentit	Chamaea fasciata	187511	1834939	10.218922808878116	1	715	349021	0.20485873342864755	1	Passeriformes	Paradoxornithidae (Parrotbills, Wrentit, and Allies)	Chamaea_fasciata	14.7	14.2	15.25	2.592980806945174	4623.888627696204	200.715064	0.5212470471066396	LC	1	1.16879202	0	0	2	-0.37375482720887393
California	US-CA	California Quail	Callipepla californica	188582	1834939	10.277289871761406	1	2373	349021	0.6799017824142387	1	Galliformes	Odontophoridae (New World Quail)	Callipepla_californica	171.5	166.5	185	8.431812332627699	NA	NA	NA	LC	NA	NA	NA	NA	NA	0.14464665416165234
California	US-CA	Red-shouldered Hawk	Buteo lineatus	195598	1834939	10.659645906485176	1	3039	349021	0.8707212459995244	1	Accipitriformes	Accipitridae (Hawks, Eagles, and Kites)	Buteo_lineatus	616	676.75	539	1.3306175555495656	NA	NA	NA	LC	NA	NA	NA	NA	NA	0.23814612550269165
California	US-CA	Steller's Jay	Cyanocitta stelleri	197527	1834939	10.764772016944432	1	1822	349021	0.52203162560419	1	Passeriformes	Corvidae (Crows, Jays, and Magpies)	Cyanocitta_stelleri	120	92	96	2.7713724295225726	4897.136711295149	128.4141718	0.5544705383348689	LC	1	2.10720997	40	0	3	0.0123266195821497
California	US-CA	American Kestrel	Falco sparverius	202488	1834939	11.035135227928558	1	2663	349021	0.7629913386300538	1	Falconiformes	Falconidae (Falcons and Caracaras)	Falco_sparverius	115.5	120	111	1.5061860645128773	NA	NA	NA	LC	NA	NA	NA	NA	NA	0.16763963494516146
California	US-CA	Dark-eyed Junco	Junco hyemalis	207716	1834939	11.320049331340169	1	3939	349021	1.1285853859796402	1	Passeriformes	Passerellidae (New World Sparrows)	Junco_hyemalis	19.475	18.425	19.775	5.92026302378298	3605.450343951462	117.01391980000001	0.3390254427055546	LC	1	1.279395425	60	1	3	0.3279062625486249
California	US-CA	Orange-crowned Warbler	Oreothlypis celata	211454	1834939	11.523761825324984	1	1236	349021	0.35413341890602573	1	Passeriformes	Parulidae (New World Warblers)	Vermivora_celata	9.2	9.45	9.05	2.2593311519998167	4130.131110167596	172.8330542	0.435002068314711	LC	1	0.966423346	0	1	2	-0.18200394924171434
California	US-CA	Ruddy Duck	Oxyura jamaicensis	215275	1834939	11.731997630438942	1	2244	349021	0.6429412556837554	1	Anseriformes	Anatidae (Ducks, Geese, and Waterfowl)	Oxyura_jamaicensis	550	549	590	28.02316671988579	NA	NA	NA	LC	NA	NA	NA	NA	NA	0.070031210956913
California	US-CA	Common Yellowthroat	Geothlypis trichas	220145	1834939	11.997401548498342	1	901	349021	0.2581506556912048	1	Passeriformes	Parulidae (New World Warblers)	Geothlypis_trichas	9.666666667	9.775	10.04166667	2.588502839161758	6050.2158562443865	208.59801399999998	0.7583713828821669	LC	1	0.975436404	0	1	3	-0.334486921404659
California	US-CA	Chestnut-backed Chickadee	Poecile rufescens	230100	1834939	12.53992639537336	1	1214	349021	0.34783007326206733	1	Passeriformes	Paridae (Tits, Chickadees, and Titmice)	Parus_rufescens	9.7	9.1	9.7	4.210162826255506	5834.006573747623	226.01922199999998	0.7255048680364438	LC	1	0.973127854	0	0	2	-0.22193882745642007
California	US-CA	Northern Flicker	Colaptes auratus	236104	1834939	12.867130732956245	1	1786	349021	0.5117170600049853	1	Piciformes	Picidae (Woodpeckers)	Colaptes_auratus	130.6716667	128.4	128	1.9288931442834716	NA	NA	NA	NA	NA	NA	NA	NA	NA	-0.06418757413825592
California	US-CA	Pied-billed Grebe	Podilymbus podiceps	245756	1834939	13.393142769323669	1	2205	349021	0.6317671429512837	1	Podicipediformes	Podicipedidae (Grebes)	Podilymbus_podiceps	440	358	498	3.4996161114978133	NA	NA	NA	LC	NA	NA	NA	NA	NA	0.012054261728557922
California	US-CA	Western Bluebird	Sialia mexicana	258336	1834939	14.078724142873414	1	3955	349021	1.1331696373570646	1	Passeriformes	Turdidae (Thrushes and Allies)	Sialia_mexicana	27.05	27.1	25.9	4.66898850954092	6188.5224732324305	148.9206786	0.7713715110697563	LC	1	1.422425676	100	1	3	0.2467175985545034
California	US-CA	Golden-crowned Sparrow	Zonotrichia atricapilla	259776	1834939	14.157200866077838	1	2461	349021	0.7051151649900722	1	Passeriformes	Passerellidae (New World Sparrows)	Zonotrichia_atricapilla	31.625	32.3	31.7	5.047726985078588	6611.139689692537	220.7637448	0.8531228246825525	LC	1	1.505149978	90	2	3	0.03863516791931572
California	US-CA	House Sparrow	Passer domesticus	265476	1834939	14.467837895428676	1	2930	349021	0.8394910334908214	1	Passeriformes	Passeridae (Old World Sparrows)	Passer_domesticus	27.7	27.7	28	9.105087287734191	5562.162702134582	217.85742399999998	0.6792102876370874	LC	1	1.424337612	50	0	3	0.10610770087105524
California	US-CA	California Gull	Larus californicus	270511	1834939	14.742233938021917	1	1749	349021	0.5011159786946917	1	Charadriiformes	Laridae (Gulls, Terns, and Skimmers)	Larus_californicus	670.25	649.5	758.625	51.24801290898337	NA	NA	NA	LC	NA	NA	NA	NA	NA	-0.1250160743485625
California	US-CA	Eurasian Collared-Dove	Streptopelia decaocto	274253	1834939	14.94616442290452	1	1411	349021	0.4042736683466038	1	Columbiformes	Columbidae (Pigeons and Doves)	Streptopelia_decaocto	NA	NA	NA	4.683018170969683	NA	NA	NA	NA	NA	NA	NA	NA	NA	-0.22344468221584562
California	US-CA	Brewer's Blackbird	Euphagus cyanocephalus	275325	1834939	15.004585983512259	1	2640	349021	0.7564014772750064	1	Passeriformes	Icteridae (Troupials and Allies)	Euphagus_cyanocephalus	62.65	58.1	67.2	27.98428317805503	4853.386942558122	182.78322880000002	0.556226272406088	LC	1	1.796921075	100	1	2	0.047005236008414705
California	US-CA	Killdeer	Charadrius vociferus	279783	1834939	15.247536839099283	1	2386	349021	0.6836264866583959	1	Charadriiformes	Charadriidae (Plovers and Lapwings)	Charadrius_vociferus	94.275	101	92.1	6.097611262589059	NA	NA	NA	LC	NA	NA	NA	NA	NA	-0.0030198466258519498
California	US-CA	Oak Titmouse	Baeolophus inornatus	279816	1834939	15.249335264006051	1	1183	349021	0.3389480862183078	1	Passeriformes	Paridae (Tits, Chickadees, and Titmice)	Baeolophus_inornatus	16.25625	15.5	16.3375	2.575461107423497	5370.835861072031	211.56549979999997	0.6465370998780255	LC	1	1.205207072	0	0	1	-0.3075654214992134
California	US-CA	Acorn Woodpecker	Melanerpes formicivorus	286913	1834939	15.63610561441007	1	3409	349021	0.9767320591024609	1	Piciformes	Picidae (Woodpeckers)	Melanerpes_formicivorus	79.05	77.35	81.35	4.06930127592698	NA	NA	NA	LC	NA	NA	NA	NA	NA	0.14231088560629573
California	US-CA	Red-winged Blackbird	Agelaius phoeniceus	287919	1834939	15.690930325204272	1	2804	349021	0.8033900538936052	1	Passeriformes	Icteridae (Troupials and Allies)	Agelaius_phoeniceus	54	39.6	63.75	73.26119952276981	5031.328854211935	214.9922048	0.5909714515945327	LC	1	1.719331287	90	1	3	0.056158112344878594
California	US-CA	Snowy Egret	Egretta thula	287964	1834939	15.693382722804408	1	5115	349021	1.4655278622203247	1	Pelecaniformes	Ardeidae (Herons, Egrets, and Bitterns)	Egretta_thula	370	-999	-999	6.076657939577434	NA	NA	NA	LC	NA	NA	NA	NA	NA	0.31709634190156166
California	US-CA	Canada Goose	Branta canadensis	293655	1834939	16.003529272635223	1	4460	349021	1.2778600714570183	1	Anseriformes	Anatidae (Ducks, Geese, and Waterfowl)	Branta_canadensis	3984.5	3877	4135.75	66.20280238593276	NA	NA	NA	LC	NA	NA	NA	NA	NA	0.250154666134338
California	US-CA	Great Blue Heron	Ardea herodias	302880	1834939	16.506270780663552	1	5500	349021	1.5758364109895968	1	Pelecaniformes	Ardeidae (Herons, Egrets, and Bitterns)	Ardea_herodias	2388.666667	2204	2661.75	2.6136046740105083	NA	NA	NA	LC	NA	NA	NA	NA	NA	0.32939967060794756
California	US-CA	Ruby-crowned Kinglet	Regulus calendula	319478	1834939	17.41082401104342	1	1445	349021	0.4140152025236304	1	Passeriformes	Regulidae (Kinglets)	Regulus_calendula	6.575	6.25	6.7	2.6315963862013327	5209.9545816642785	220.54974399999998	0.621423288723533	LC	1	0.792391689	0	1	3	-0.2711656336408526
California	US-CA	Nuttall's Woodpecker	Dryobates nuttallii	323822	1834939	17.64756212604343	1	1612	349021	0.4618633262754963	1	Piciformes	Picidae (Woodpeckers)	Picoides_nuttallii	38	36.8	39.3	1.6841537504698454	NA	NA	NA	LC	NA	NA	NA	NA	NA	-0.2288363066921567
California	US-CA	Bewick's Wren	Thryomanes bewickii	325372	1834939	17.73203359893708	1	1618	349021	0.4635824205420304	1	Passeriformes	Troglodytidae (Wrens)	Thryomanes_bewickii	9.9	-999	-999	2.051694296876687	6643.7531754608035	254.85799999999998	0.8641519116356228	LC	1	0.995635195	50	1	2	-0.22904002409421897
California	US-CA	Great Egret	Ardea alba	343632	1834939	18.727162047348713	1	5064	349021	1.4509155609547848	1	Pelecaniformes	Ardeidae (Herons, Egrets, and Bitterns)	Casmerodius_albus	873.5	812	935	5.322803069929153	NA	NA	NA	NA	NA	NA	NA	NA	NA	0.24552502560948689
California	US-CA	Yellow-rumped Warbler	Setophaga coronata	347810	1834939	18.954853540090433	1	1313	349021	0.3761951286598801	1	Passeriformes	Parulidae (New World Warblers)	Dendroica_coronata	NA	NA	NA	6.356666864831022	6285.236147284917	244.1226872	0.8031017828629352	NA	1	1.074351921	0	1	3	-0.3450555170666616
California	US-CA	Yellow-rumped Warbler	Setophaga coronata	347810	1834939	18.954853540090433	1	3464	349021	0.9924904232123568	1	Passeriformes	Parulidae (New World Warblers)	Dendroica_coronata	NA	NA	NA	6.356666864831022	6285.236147284917	244.1226872	0.8031017828629352	NA	1	1.074351921	0	1	3	0.07605235665740187
California	US-CA	Western Gull	Larus occidentalis	364564	1834939	19.867908415484113	1	5353	349021	1.533718601459511	1	Charadriiformes	Laridae (Gulls, Terns, and Skimmers)	Larus_occidentalis	931.5	809	994.5	31.461340536899453	NA	NA	NA	LC	NA	NA	NA	NA	NA	0.24713396003641597
California	US-CA	American Robin	Turdus migratorius	378693	1834939	20.63790676420306	1	2784	349021	0.7976597396718249	1	Passeriformes	Turdidae (Thrushes and Allies)	Turdus_migratorius	78.78333333	75	84.9	13.679679142624932	3644.2726721703407	161.26514659999998	0.3527603623491342	LC	1	1.894869657	20	1	3	-0.05118126495124084
California	US-CA	Spotted Towhee	Pipilo maculatus	379188	1834939	20.664883137804583	1	2350	349021	0.6733119210591912	1	Passeriformes	Passerellidae (New World Sparrows)	Pipilo_maculatus	39.85	38.8	40.9	2.7288155676428767	6051.582428537838	234.4370058	0.7628693995686671	LC	1	1.59439255	70	1	2	-0.1252506673719133
California	US-CA	Northern Mockingbird	Mimus polyglottos	380520	1834939	20.737474106768673	1	3427	349021	0.9818893419020633	1	Passeriformes	Mimidae (Mockingbirds and Thrashers)	Mimus_polyglottos	48.5	46.4	50.5	2.244093215297539	6394.015279138884	246.9408882	0.8215526653229277	LC	1	1.685741739	70	0	3	0.03720380087961057
California	US-CA	Bushtit	Psaltriparus minimus	392359	1834939	21.38267266650281	1	2472	349021	0.7082668378120515	1	Passeriformes	Aegithalidae (Long-tailed Tits)	Psaltriparus_minimus	NA	NA	NA	9.938774210628955	5072.747134188008	204.16512219999998	0.5960292300616485	NA	1	0.72427587	0	0	2	-0.11626603255058066
California	US-CA	Double-crested Cormorant	Phalacrocorax auritus	399151	1834939	21.752821210950337	1	3994	349021	1.1443437500895361	1	Suliformes	Phalacrocoracidae (Cormorants and Shags)	Phalacrocorax_auritus	1876.5	1712.25	1948.5	20.095767261170838	NA	NA	NA	LC	NA	NA	NA	NA	NA	0.08549897840876547
California	US-CA	Red-tailed Hawk	Buteo jamaicensis	410624	1834939	22.378073603536684	1	8586	349021	2.4600238954103046	1	Accipitriformes	Accipitridae (Hawks, Eagles, and Kites)	Buteo_jamaicensis	1126	1224	1028	1.5372768128763463	NA	NA	NA	LC	NA	NA	NA	NA	NA	0.40704543772730994
California	US-CA	Lesser Goldfinch	Spinus psaltria	461976	1834939	25.176640749365507	1	3674	349021	1.0526587225410504	1	Passeriformes	Fringillidae (Finches, Euphonias, and Allies)	Carduelis_psaltria	9.115	8.8	8.9	5.415802281006765	5797.544554505677	227.99151719999998	0.7198025288487478	LC	1	0.96961158	20	1	2	-0.006356386956945945
California	US-CA	Turkey Vulture	Cathartes aura	476612	1834939	25.97426944437935	1	4060	349021	1.1632537870214112	1	Cathartiformes	Cathartidae (New World Vultures)	Cathartes_aura	1776	1811	1426	8.941035044817117	NA	NA	NA	LC	NA	NA	NA	NA	NA	0.025156438622306314
California	US-CA	European Starling	Sturnus vulgaris	477310	1834939	26.012308856043713	1	1976	349021	0.5661550451118987	1	Passeriformes	Sturnidae (Starlings)	Sturnus_vulgaris	NA	NA	NA	37.29393763889386	3797.269581658006	106.6145516	0.369020395116762	NA	1	1.892279973	80	1	3	-0.2880264876847512
California	US-CA	White-crowned Sparrow	Zonotrichia leucophrys	480790	1834939	26.201960937121072	1	5680	349021	1.6274092389856196	1	Passeriformes	Passerellidae (New World Sparrows)	Zonotrichia_leucophrys	27.96	26.05	29.35	6.692178967991259	6455.273418697283	247.3938048	0.8317556281943665	LC	1	1.455088606	80	1	3	0.16762866549473
California	US-CA	Song Sparrow	Melospiza melodia	508033	1834939	27.68664244424474	1	3860	349021	1.1059506448036078	1	Passeriformes	Passerellidae (New World Sparrows)	Melospiza_melodia	23.35	20.5	21	3.5741714321039764	6221.986491136229	238.24273259999998	0.7916722774275486	LC	1	1.406519743	70	1	3	-0.021059235627253522
California	US-CA	Common Raven	Corvus corax	516245	1834939	28.13417775740774	1	3245	349021	0.929743482483862	1	Passeriformes	Corvidae (Crows, Jays, and Magpies)	Corvus_corax	NA	NA	NA	3.0039336535463725	4554.8926119415455	74.23399699999999	0.48892795322427884	LC	1	2.973589623	80	0	3	-0.10250934085975096
California	US-CA	California Towhee	Melozone crissalis	526954	1834939	28.717793888516184	1	4586	349021	1.3139610510542346	1	Passeriformes	Passerellidae (New World Sparrows)	Pipilo_crissalis	47	51.45	52.7	2.8595688487664965	3952.4981145007646	149.79891259999997	0.4018248796794015	LC	1	1.723044992	50	0	0	0.0398617589908992
California	US-CA	Mallard	Anas platyrhynchos	539894	1834939	29.42299444286704	1	8222	349021	2.3557321765739023	1	Anseriformes	Anatidae (Ducks, Geese, and Waterfowl)	Anas_platyrhynchos	1121	1099.5	1206.5	25.637516349245352	NA	NA	NA	LC	NA	NA	NA	NA	NA	0.2841363546399453
California	US-CA	California Scrub-Jay	Aphelocoma californica	586953	1834939	31.987602857642678	1	5342	349021	1.5305669286375319	1	Passeriformes	Corvidae (Crows, Jays, and Magpies)	Aphelocoma_californica	NA	NA	NA	2.9526871626085844	6627.736330405055	194.9047808	0.8515914436547692	NA	1	1.910317516	80	0	3	0.06510524743830334
California	US-CA	Mourning Dove	Zenaida macroura	613116	1834939	33.413426822363036	1	4429	349021	1.2689780844132588	1	Columbiformes	Columbidae (Pigeons and Doves)	Zenaida_macroura	119	115.5	123	4.9564908093864855	NA	NA	NA	LC	NA	NA	NA	NA	NA	-0.032862728832000115
California	US-CA	American Crow	Corvus brachyrhynchos	681501	1834939	37.140253708706396	1	3338	349021	0.9563894436151407	1	Passeriformes	Corvidae (Crows, Jays, and Magpies)	Corvus_brachyrhynchos	453	425	458	7.097071839584386	4453.883319548027	96.6693802	0.47593698000049367	LC	1	2.695566513	80	1	3	-0.1958688548018302
California	US-CA	Anna's Hummingbird	Calypte anna	740189	1834939	40.33861616108219	1	6362	349021	1.8228129539483298	1	Caprimulgiformes	Trochilidae (Hummingbirds)	Calypte_anna	4.4	4.035	4.5	2.7342565637574348	NA	NA	NA	LC	NA	NA	NA	NA	NA	0.05275734078602319
California	US-CA	Black Phoebe	Sayornis nigricans	794038	1834939	43.27326412485647	1	6211	349021	1.779549081573888	1	Passeriformes	Tyrannidae (Tyrant Flycatchers)	Sayornis_nigricans	18.25	17.75	19.475	2.1651176662220517	3117.383100527365	78.7534102	0.2520053387467317	LC	1	1.270678836	0	0	0	0.015616992846431383
California	US-CA	House Finch	Haemorhous mexicanus	825043	1834939	44.96296607135169	1	5785	349021	1.6574933886499665	1	Passeriformes	Fringillidae (Finches, Euphonias, and Allies)	Carpodacus_mexicanus	21.4	21.05	20.7	5.579364967731577	4282.746864945997	176.43811620000002	0.4608307494710442	LC	1	1.330413773	33	0	3	-0.029804751897414425
Colorado	US-CO	Great Egret	Ardea alba	5178	515906	1.003671211422236	1	33	23254	0.14191106906338694	1	Pelecaniformes	Ardeidae (Herons, Egrets, and Bitterns)	Casmerodius_albus	873.5	812	935	5.322803069929153	NA	NA	NA	NA	NA	NA	NA	NA	NA	0.121307085837504
Colorado	US-CO	Ferruginous Hawk	Buteo regalis	5212	515906	1.0102615592763022	1	66	23254	0.28382213812677387	1	Accipitriformes	Accipitridae (Hawks, Eagles, and Kites)	Buteo_regalis	1469.5	1775	1162.5	1.401685247186575	NA	NA	NA	LC	NA	NA	NA	NA	NA	0.41376660376093694
Colorado	US-CO	Black-necked Stilt	Himantopus mexicanus	5379	515906	1.0426317972653931	1	17	23254	0.0731057022447751	1	Charadriiformes	Recurvirostridae (Stilts and Avocets)	Himantopus_mexicanus	169	168.7	170.4	18.94085844361015	NA	NA	NA	NA	NA	NA	NA	NA	NA	-0.16733069952578905
Colorado	US-CO	Sandhill Crane	Antigone canadensis	5587	515906	1.082949219431447	1	133	23254	0.5719446116797111	1	Gruiformes	Gruidae (Cranes)	Grus_canadensis	4170	4118.375	4535	96.52101940952964	NA	NA	NA	LC	NA	NA	NA	NA	NA	0.6921170995144201
Colorado	US-CO	Virginia's Warbler	Oreothlypis virginiae	5593	515906	1.084112221993929	1	33	23254	0.14191106906338694	1	Passeriformes	Parulidae (New World Warblers)	Vermivora_virginiae	8.2	8.3	8.1	1.5182450132423921	6301.004146106708	239.7966482	0.804993532875098	LC	1	0.913813852	0	2	2	0.09614085330182569
Colorado	US-CO	Long-billed Dowitcher	Limnodromus scolopaceus	5933	515906	1.1500157005345937	1	21	23254	0.09030704394942805	1	Charadriiformes	Scolopacidae (Sandpipers and Allies)	Limnodromus_scolopaceus	108.125	112.5	103.5	34.021001829115086	NA	NA	NA	LC	NA	NA	NA	NA	NA	-0.11217898102001907
Colorado	US-CO	Clark's Grebe	Aechmophorus clarkii	6011	515906	1.1651347338468636	1	16	23254	0.06880536681861185	1	Podicipediformes	Podicipedidae (Grebes)	Aechmophorus_clarkii	1259.625	1066.125	1282.875	5.9591464744472225	NA	NA	NA	LC	NA	NA	NA	NA	NA	-0.2284161992835141
Colorado	US-CO	Red-breasted Merganser	Mergus serrator	6026	515906	1.1680422402530695	1	20	23254	0.08600670852326481	1	Anseriformes	Anatidae (Ducks, Geese, and Waterfowl)	Mergus_serrator	1042.583333	908	1135	23.050358930206126	NA	NA	NA	LC	NA	NA	NA	NA	NA	-0.1374593760487936
Colorado	US-CO	Baird's Sandpiper	Calidris bairdii	6130	515906	1.188200951336096	1	17	23254	0.0731057022447751	1	Charadriiformes	Scolopacidae (Sandpipers and Allies)	Calidris_bairdii	39.41666667	39.7	39.3	18.858531279813903	NA	NA	NA	LC	NA	NA	NA	NA	NA	-0.20999169498818804
Colorado	US-CO	Red Crossbill	Loxia curvirostra	6466	515906	1.2533290948351057	1	59	23254	0.2537197901436312	1	Passeriformes	Fringillidae (Finches, Euphonias, and Allies)	Loxia_curvirostra	39.5	41.25	41.2	6.740447006289699	3447.1094251735126	155.9576342	0.31928497286016855	LC	1	1.590128195	0	1	3	0.29546814904182883
Colorado	US-CO	Virginia Rail	Rallus limicola	6468	515906	1.253716762355933	1	13	23254	0.05590436054012213	1	Gruiformes	Rallidae (Rails, Gallinules, and Coots)	Rallus_limicola	84.1	72.1	89.2	1.806798427888687	NA	NA	NA	LC	NA	NA	NA	NA	NA	-0.3366560161075186
Colorado	US-CO	Dusky Flycatcher	Empidonax oberholseri	6786	515906	1.3153558981674955	1	10	23254	0.043003354261632404	1	Passeriformes	Tyrannidae (Tyrant Flycatchers)	Empidonax_oberholseri	NA	NA	NA	1.4416812596622532	5765.520643525988	229.9842668	0.714837343619108	NA	1	1.017033339	20	2	2	-0.4570579610080986
Colorado	US-CO	Least Sandpiper	Calidris minutilla	6816	515906	1.321170910979907	1	24	23254	0.10320805022791778	1	Charadriiformes	Scolopacidae (Sandpipers and Allies)	Calidris_minutilla	23.45	23.65	22	25.28488358600146	NA	NA	NA	LC	NA	NA	NA	NA	NA	-0.10195053068872424
Colorado	US-CO	Ring-necked Pheasant	Phasianus colchicus	6828	515906	1.323496916104872	1	13	23254	0.05590436054012213	1	Galliformes	Phasianidae (Pheasants, Grouse, and Allies)	Phasianus_versicolor	NA	NA	NA	2.3914326065586384	NA	NA	NA	NA	NA	NA	NA	NA	NA	-0.3543366872217503
Colorado	US-CO	Bank Swallow	Riparia riparia	6912	515906	1.3397789519796244	1	13	23254	0.05590436054012213	1	Passeriformes	Hirundinidae (Swallows)	Riparia_riparia	NA	NA	NA	21.613954121103493	6430.4687826330455	247.63464399999998	0.8276943866115927	NA	1	1.104940971	0	2	3	-0.35832793835346943
Colorado	US-CO	Red-naped Sapsucker	Sphyrapicus nuchalis	6939	515906	1.3450124635107947	1	55	23254	0.23651844843897823	1	Piciformes	Picidae (Woodpeckers)	Sphyrapicus_nuchalis	50.3	49.2	50.5	1.4183025004316479	NA	NA	NA	LC	NA	NA	NA	NA	NA	0.24245944606869685
Colorado	US-CO	Savannah Sparrow	Passerculus sandwichensis	7094	515906	1.375056696374921	1	25	23254	0.10750838565408102	1	Passeriformes	Passerellidae (New World Sparrows)	Passerculus_sandwichensis	20.2	18.68333334	20.5125	5.4975344002651	6351.693958531725	244.0033406	0.8140698157224331	LC	1	1.315296352	80	1	3	-0.09796647257177839
Colorado	US-CO	Clay-colored Sparrow	Spizella pallida	7275	515906	1.4101406070098041	1	28	23254	0.12040939193257075	1	Passeriformes	Passerellidae (New World Sparrows)	Spizella_pallida	11.7	11.65	11.8	3.3697232010649163	6316.082621652182	242.13232359999995	0.807872691758366	LC	1	1.0492180230000001	80	2	3	-0.05876587928226579
Colorado	US-CO	Common Nighthawk	Chordeiles minor	7377	515906	1.4299116505720033	1	43	23254	0.18491442332501934	1	Caprimulgiformes	Caprimulgidae (Nightjars and Allies)	Chordeiles_minor	79.3	64	60	6.895602324015499	NA	NA	NA	LC	NA	NA	NA	NA	NA	0.11774393032101406
Colorado	US-CO	Snow Goose	Anser caerulescens	7444	515906	1.4428985125197227	1	49	23254	0.2107164358819988	1	Anseriformes	Anatidae (Ducks, Geese, and Waterfowl)	Chen_caerulescens	2630.75	2501.75	2744	1046.476415832206	NA	NA	NA	LC	NA	NA	NA	NA	NA	0.17030997185271946
Colorado	US-CO	Lesser Yellowlegs	Tringa flavipes	7535	515906	1.4605373847173708	1	14	23254	0.060204695966285374	1	Charadriiformes	Scolopacidae (Sandpipers and Allies)	Tringa_flavipes	81.7	83.7	81.8	8.025009317651705	NA	NA	NA	LC	NA	NA	NA	NA	NA	-0.35653497703499476
Colorado	US-CO	Evening Grosbeak	Coccothraustes vespertinus	7539	515906	1.4613127197590259	1	52	23254	0.2236174421604885	1	Passeriformes	Fringillidae (Finches, Euphonias, and Allies)	Coccothraustes_vespertinus	59.5	58.35	60.55	10.377662929900008	6060.051097728022	237.85629099999997	0.7648348878427468	VU	1	1.765881553	0	1	3	0.19147639574148062
Colorado	US-CO	Prairie Falcon	Falco mexicanus	7571	515906	1.4675154000922648	1	55	23254	0.23651844843897823	1	Falconiformes	Falconidae (Falcons and Caracaras)	Falco_mexicanus	754.5	908	562.5	1.1537053529194037	NA	NA	NA	LC	NA	NA	NA	NA	NA	0.21400595091410346
Colorado	US-CO	Canyon Wren	Catherpes mexicanus	7779	515906	1.5078328222583184	1	29	23254	0.12470972735873398	1	Passeriformes	Troglodytidae (Wrens)	Catherpes_mexicanus	11.625	11.1	11.4	1.5982684033268042	6545.481268717199	251.8155812	0.8474011644240865	LC	1	1.061953589	100	0	2	-0.06590775214656726
Colorado	US-CO	Marsh Wren	Cistothorus palustris	7918	515906	1.5347757149558252	1	21	23254	0.09030704394942805	1	Passeriformes	Troglodytidae (Wrens)	Cistothorus_palustris	11.25	10.3	11.65	3.012483055539631	5886.082946218158	232.72908059999997	0.7352242565917935	LC	1	1.028750139	0	1	3	-0.2063875605301112
Colorado	US-CO	Brewer's Sparrow	Spizella breweri	8027	515906	1.5559035948409206	1	33	23254	0.14191106906338694	1	Passeriformes	Passerellidae (New World Sparrows)	Spizella_breweri	10.9	9	8.9	5.9992108850037	5504.277040218563	216.82968259999998	0.6694698731298301	LC	1	1.037426498	100	2	3	-0.021794251792683694
Colorado	US-CO	American Pipit	Anthus rubescens	8252	515906	1.5995161909340072	1	80	23254	0.34402683409305923	1	Passeriformes	Motacillidae (Wagtails and Pipits)	Anthus_rubescens	NA	NA	NA	9.656844058916759	3954.681592062401	183.84366619999997	0.4078146539670316	NA	1	1.316328962	90	2	2	0.3461879652358101
Colorado	US-CO	American Dipper	Cinclus mexicanus	8275	515906	1.603974367423523	1	163	23254	0.7009546744646082	1	Passeriformes	Cinclidae (Dippers)	Cinclus_mexicanus	55.9	53.95	59.6	1.536964699163094	3954.7844858678463	155.5590032	0.40315523695745314	LC	1	1.75671216	100	0	3	0.6516382520465193
Colorado	US-CO	Rock Wren	Salpinctes obsoletus	8322	515906	1.6130845541629677	1	55	23254	0.23651844843897823	1	Passeriformes	Troglodytidae (Wrens)	Salpinctes_obsoletus	16.5	17.15	15.6	1.801837987157137	5746.635109794707	229.40328539999996	0.7116188582538445	LC	1	1.210898797	100	1	3	0.18313367109285017
Colorado	US-CO	White-throated Swift	Aeronautes saxatalis	8340	515906	1.6165735618504147	1	16	23254	0.06880536681861185	1	Caprimulgiformes	Apodidae (Swifts)	Aeronautes_saxatalis	31.95	31.2	31.2	10.124266730654373	NA	NA	NA	LC	NA	NA	NA	NA	NA	-0.3353107065225485
Colorado	US-CO	Swainson's Thrush	Catharus ustulatus	8383	515906	1.6249084135482046	1	27	23254	0.1161090565064075	1	Passeriformes	Turdidae (Thrushes and Allies)	Catharus_ustulatus	30.06666667	30.45	29.7	2.455053389506819	3984.0508026392995	186.436547	0.4130990884251776	LC	1	1.481442629	50	2	3	-0.12028027036392248
Colorado	US-CO	Sharp-shinned Hawk	Accipiter striatus	8542	515906	1.6557279814539856	1	31	23254	0.13331039821106047	1	Accipitriformes	Accipitridae (Hawks, Eagles, and Kites)	Accipiter_erythronemius	138.5	174	103	1.667089428454836	NA	NA	NA	LC	NA	NA	NA	NA	NA	-0.06842159664183832
Colorado	US-CO	Lark Bunting	Calamospiza melanocorys	8662	515906	1.6789880327036322	1	52	23254	0.2236174421604885	1	Passeriformes	Passerellidae (New World Sparrows)	Calamospiza_melanocorys	37.4	36.2	36.8	23.223936156476263	4286.050932972329	175.2575042	0.461181829882635	LC	1	1.575187845	50	2	3	0.14615053665082667
Colorado	US-CO	MacGillivray's Warbler	Geothlypis tolmiei	8684	515906	1.6832523754327338	1	26	23254	0.11180872108024426	1	Passeriformes	Parulidae (New World Warblers)	Oporornis_tolmiei	10.5	-999	11.2	1.6369296517745926	4835.779701009025	203.5462564	0.556748032523512	LC	1	1.017033339	50	2	2	-0.1475895770377238
Colorado	US-CO	Blue Grosbeak	Passerina caerulea	8701	515906	1.686547549359767	1	30	23254	0.1290100627848972	1	Passeriformes	Cardinalidae (Cardinals and Allies)	Passerina_caerulea	28.4	27.5	29.3	2.5912911871947144	6711.032516895564	186.6842476	0.8640040347001394	LC	1	1.437750563	100	1	2	-0.08823003645104832
Colorado	US-CO	Rufous Hummingbird	Selasphorus rufus	8835	515906	1.7125212732552055	1	73	23254	0.3139244861099166	1	Caprimulgiformes	Trochilidae (Hummingbirds)	Selasphorus_rufus	3.5	3.505	3.26	1.7851460423928334	NA	NA	NA	NT	NA	NA	NA	NA	NA	0.2846512157291752
Colorado	US-CO	Brown Thrasher	Toxostoma rufum	9057	515906	1.7555523680670508	1	19	23254	0.08170637309710158	1	Passeriformes	Mimidae (Mockingbirds and Thrashers)	Toxostoma_rufum	68.65	68	69	1.552582003960403	5420.466408615294	219.1834562	0.6560022491809198	LC	1	1.837588438	80	1	3	-0.29165130001879597
Colorado	US-CO	White-faced Ibis	Plegadis chihi	9060	515906	1.756133869348292	1	62	23254	0.26662079642212094	1	Pelecaniformes	Threskiornithidae (Ibises and Spoonbills)	Plegadis_chihi	583.75	546	691	38.011092676707946	NA	NA	NA	LC	NA	NA	NA	NA	NA	0.2065511487001413
Colorado	US-CO	Plumbeous Vireo	Vireo plumbeus	9143	515906	1.7722220714626307	1	30	23254	0.1290100627848972	1	Passeriformes	Vireonidae (Vireos, Shrike-Babblers, and Erpornis)	Vireo_plumbeus	16	16.05	15.55	1.4520550748332222	6364.144381808949	247.20147939999998	0.8166570619600522	LC	1	1.214843848	0	2	2	-0.10440450394920693
Colorado	US-CO	Clark's Nutcracker	Nucifraga columbiana	9512	515906	1.8437467290552931	1	114	23254	0.49023823858260945	1	Passeriformes	Corvidae (Crows, Jays, and Magpies)	Nucifraga_columbiana	130	123	137	2.950001031014277	6182.795068902527	235.20011	0.7846895353036271	LC	1	2.113943352	60	0	3	0.45201651045069985
Colorado	US-CO	Horned Grebe	Podiceps auritus	9533	515906	1.847817238023981	1	34	23254	0.1462114044895502	1	Podicipediformes	Podicipedidae (Grebes)	Podiceps_auritus	420.5833333	378	441	5.446677472927912	NA	NA	NA	VU	NA	NA	NA	NA	NA	-0.06533314810907756
Colorado	US-CO	Loggerhead Shrike	Lanius ludovicianus	9629	515906	1.8664252790236984	1	55	23254	0.23651844843897823	1	Passeriformes	Laniidae (Shrikes)	Lanius_ludovicianus	47.225	43.7	47.3	1.5353004672025887	6586.214636858949	253.2578394	0.8543742479593939	NT	1	1.717382542	80	1	3	0.13551610133150976
Colorado	US-CO	Hermit Thrush	Catharus guttatus	9660	515906	1.8724341255965233	1	34	23254	0.1462114044895502	1	Passeriformes	Turdidae (Thrushes and Allies)	Catharus_guttatus	30.55	-999	-999	1.877702220335176	6462.384175601991	247.83406480000002	0.8330040713408036	LC	1	1.478566496	50	1	3	-0.069653093798526
Colorado	US-CO	Golden Eagle	Aquila chrysaetos	9692	515906	1.8786368059297625	1	79	23254	0.339726498666896	1	Accipitriformes	Accipitridae (Hawks, Eagles, and Kites)	Aquila_chrysaetos	4383	4692.25	3708.25	1.3978773139478329	NA	NA	NA	LC	NA	NA	NA	NA	NA	0.2882893166218977
Colorado	US-CO	Northern Mockingbird	Mimus polyglottos	9773	515906	1.8943373405232735	1	11	23254	0.04730368968779565	1	Passeriformes	Mimidae (Mockingbirds and Thrashers)	Mimus_polyglottos	48.5	46.4	50.5	2.244093215297539	6394.015279138884	246.9408882	0.8215526653229277	LC	1	1.685741739	70	0	3	-0.5383361401208577
Colorado	US-CO	Wilson's Snipe	Gallinago delicata	9892	515906	1.9174035580125062	1	38	23254	0.16341274619420315	1	Charadriiformes	Scolopacidae (Sandpipers and Allies)	NA	NA	NA	NA	3.4317592411007616	6647.40544859258	254.99999999999997	0.8647792356565931	NA	NA	NA	NA	NA	NA	-0.030403436843014456
Colorado	US-CO	Greater Yellowlegs	Tringa melanoleuca	10166	515906	1.9705140083658652	1	42	23254	0.1806140878988561	1	Charadriiformes	Scolopacidae (Sandpipers and Allies)	Tringa_melanoleuca	170	175	164.5	4.791255776804322	NA	NA	NA	LC	NA	NA	NA	NA	NA	0.00308172224634325
Colorado	US-CO	Black-crowned Night-Heron	Nycticorax nycticorax	10366	515906	2.0092807604486085	1	89	23254	0.3827298529285284	1	Pelecaniformes	Ardeidae (Herons, Egrets, and Bitterns)	Nycticorax_nycticorax	NA	NA	NA	4.934594230159991	NA	NA	NA	NA	NA	NA	NA	NA	NA	0.3174962673842179
Colorado	US-CO	Yellow-breasted Chat	Icteria virens	10468	515906	2.029051804010808	1	34	23254	0.1462114044895502	1	Passeriformes	Icteriidae (Yellow-breasted Chat)	Icteria_virens	25.3	25.25	24.9	1.6813165758974853	5413.230769552448	203.23593300000002	0.6521692740459095	LC	1	1.396199347	0	2	3	-0.09587445750404666
Colorado	US-CO	Wild Turkey	Meleagris gallopavo	10562	515906	2.0472721774896976	1	274	23254	1.178291906768728	1	Galliformes	Phasianidae (Pheasants, Grouse, and Allies)	Meleagris_gallopavo	5811	4300	7400	7.56835714120231	NA	NA	NA	LC	NA	NA	NA	NA	NA	0.7964720758952064
Colorado	US-CO	Wilson's Phalarope	Phalaropus tricolor	10614	515906	2.0573515330312113	1	33	23254	0.14191106906338694	1	Charadriiformes	Scolopacidae (Sandpipers and Allies)	Steganopus_tricolor	59.15	68.1	51	85.22351975378696	NA	NA	NA	LC	NA	NA	NA	NA	NA	-0.1129848406291029
Colorado	US-CO	Franklin's Gull	Leucophaeus pipixcan	11110	515906	2.1534930781964157	1	42	23254	0.1806140878988561	1	Charadriiformes	Laridae (Gulls, Terns, and Skimmers)	Larus_pipixcan	280	279	281	385.45619925365685	NA	NA	NA	LC	NA	NA	NA	NA	NA	-0.025903613481150757
Colorado	US-CO	Herring Gull	Larus argentatus	11311	515906	2.192453664039573	1	17	23254	0.0731057022447751	1	Charadriiformes	Laridae (Gulls, Terns, and Skimmers)	Larus_argentatus	NA	NA	NA	33.015813438602564	NA	NA	NA	NA	NA	NA	NA	NA	NA	-0.4099523655802221
Colorado	US-CO	Herring Gull	Larus argentatus	11311	515906	2.192453664039573	1	8	23254	0.034402683409305926	1	Charadriiformes	Laridae (Gulls, Terns, and Skimmers)	Larus_argentatus	NA	NA	NA	33.015813438602564	NA	NA	NA	NA	NA	NA	NA	NA	NA	-0.7109823612442032
Colorado	US-CO	Cordilleran Flycatcher	Empidonax occidentalis	12396	515906	2.402763294088458	1	43	23254	0.18491442332501934	1	Passeriformes	Tyrannidae (Tyrant Flycatchers)	Empidonax_occidentalis	11	10.9	11.2	1.6258319066021139	5818.50084052388	237.4689218	0.7248342660243579	LC	1	1.064457989	30	1	1	-0.051671956289362
Colorado	US-CO	Cassin's Finch	Haemorhous cassinii	12942	515906	2.5085965272743485	1	52	23254	0.2236174421604885	1	Passeriformes	Fringillidae (Finches, Euphonias, and Allies)	Carpodacus_cassinii	27.475	28.2	26.9	4.5312647985619	4874.884135020635	200.82991239999998	0.562764236984477	NT	1	1.423245874	60	1	2	0.015081089791489085
Colorado	US-CO	Black-chinned Hummingbird	Archilochus alexandri	13080	515906	2.5353455862114416	1	28	23254	0.12040939193257075	1	Caprimulgiformes	Trochilidae (Hummingbirds)	Archilochus_alexandri	3.45	3.6	3.25	2.1999227194389444	NA	NA	NA	LC	NA	NA	NA	NA	NA	-0.25025899326150064
Colorado	US-CO	Green-tailed Towhee	Pipilo chlorurus	13108	515906	2.5407729315030254	1	73	23254	0.3139244861099166	1	Passeriformes	Passerellidae (New World Sparrows)	Pipilo_chlorurus	29.26666667	29.4	29	1.8442427845541043	6492.719893136327	246.8910514	0.837863697599736	LC	1	1.46834733	70	1	2	0.1558767100350409
Colorado	US-CO	Canvasback	Aythya valisineria	13175	515906	2.553759793450745	1	29	23254	0.12470972735873398	1	Anseriformes	Anatidae (Ducks, Geese, and Waterfowl)	Aythya_valisineria	1218.666667	1173	1252	29.54745241191271	NA	NA	NA	LC	NA	NA	NA	NA	NA	-0.2378979794294766
Colorado	US-CO	Lazuli Bunting	Passerina amoena	13213	515906	2.5611254763464664	1	78	23254	0.33542616324073277	1	Passeriformes	Cardinalidae (Cardinals and Allies)	Passerina_amoena	15.15	14.95	16	2.5742412442061937	6618.3428690899855	252.58137059999999	0.8595743076327277	LC	1	1.190331698	50	2	3	0.18166772584117508
Colorado	US-CO	Brown Creeper	Certhia americana	13779	515906	2.6708353847406308	1	75	23254	0.32252515696224304	1	Passeriformes	Certhiidae (Treecreepers)	Certhia_americana	9	8.75	9	1.6402026304813986	6647.40544859258	254.99999999999997	0.8647792356565931	NA	1	0.908485019	10	1	2	0.15116256630199587
Colorado	US-CO	American Tree Sparrow	Spizelloides arborea	13839	515906	2.682465410365454	1	66	23254	0.28382213812677387	1	Passeriformes	Passerellidae (New World Sparrows)	Spizella_arborea	17.85	17.1	18.6	4.264307875191351	5075.286164878028	200.0398754	0.5957669739104223	LC	1	1.25163822	60	2	3	0.09500546791720987
Colorado	US-CO	Northern Pintail	Anas acuta	15175	515906	2.9414273142781826	1	20	23254	0.08600670852326481	1	Anseriformes	Anatidae (Ducks, Geese, and Waterfowl)	Anas_acuta	872.25	861.75	930	40.492281261955114	NA	NA	NA	LC	NA	NA	NA	NA	NA	-0.4389327647689793
Colorado	US-CO	Warbling Vireo	Vireo gilvus	15260	515906	2.9579031839133485	1	31	23254	0.13331039821106047	1	Passeriformes	Vireonidae (Vireos, Shrike-Babblers, and Erpornis)	Vireo_gilvus	13.0975	12.1	11.3	1.9194783099426733	5572.965733097275	231.5304358	0.683257020444682	LC	1	1.082796138	0	1	3	-0.25782537995476495
Colorado	US-CO	Snowy Egret	Egretta thula	15603	515906	3.0243881637352543	1	141	23254	0.606347295089017	1	Pelecaniformes	Ardeidae (Herons, Egrets, and Bitterns)	Egretta_thula	370	-999	-999	6.076657939577434	NA	NA	NA	LC	NA	NA	NA	NA	NA	0.3820571919584817
Colorado	US-CO	Orange-crowned Warbler	Oreothlypis celata	15606	515906	3.0249696650164952	1	47	23254	0.20211576502967232	1	Passeriformes	Parulidae (New World Warblers)	Vermivora_celata	9.2	9.45	9.05	2.2593311519998167	4130.131110167596	172.8330542	0.435002068314711	LC	1	0.966423346	0	1	2	-0.08905267065004274
Colorado	US-CO	Blue-gray Gnatcatcher	Polioptila caerulea	15695	515906	3.0422208696933164	1	64	23254	0.2752214672744474	1	Passeriformes	Polioptilidae (Gnatcatchers)	Polioptila_caerulea	NA	NA	NA	2.846128006746525	5983.319402859291	225.05215479999998	0.7500315314115613	NA	1	0.763427994	0	1	3	0.04076316618258646
Colorado	US-CO	Eastern Kingbird	Tyrannus tyrannus	15847	515906	3.0716836012762014	1	71	23254	0.3053238152575901	1	Passeriformes	Tyrannidae (Tyrant Flycatchers)	Tyrannus_tyrannus	40.125	39.7875	41.6	27.22218170070465	6490.799501392151	249.41189899999998	0.837962973632011	LC	1	1.58713489	0	2	3	0.08203623284467611
Colorado	US-CO	Great-tailed Grackle	Quiscalus mexicanus	15878	515906	3.077692447849027	1	36	23254	0.15481207534187666	1	Passeriformes	Icteridae (Troupials and Allies)	Quiscalus_mexicanus	168.7	116	221.5	17.822969454112734	6102.177972356391	172.3984916	0.7609774824761902	LC	0	2.227886705	80	1	3	-0.20773246697208214
Colorado	US-CO	Eared Grebe	Podiceps nigricollis	16058	515906	3.112582524723496	1	23	23254	0.09890771480175453	1	Podicipediformes	Podicipedidae (Grebes)	Podiceps_nigricollis	NA	NA	NA	32.56041891038662	NA	NA	NA	NA	NA	NA	NA	NA	NA	-0.39940260918539483
Colorado	US-CO	Western Bluebird	Sialia mexicana	16268	515906	3.1532876144103774	1	101	23254	0.43433387804248735	1	Passeriformes	Turdidae (Thrushes and Allies)	Sialia_mexicana	27.05	27.1	25.9	4.66898850954092	6188.5224732324305	148.9206786	0.7713715110697563	LC	1	1.422425676	100	1	3	0.22474516213920886
Colorado	US-CO	Wood Duck	Aix sponsa	16281	515906	3.155807453295755	1	82	23254	0.35262750494538575	1	Anseriformes	Anatidae (Ducks, Geese, and Waterfowl)	Aix_sponsa	657.5	637	680	6.349751684755149	NA	NA	NA	LC	NA	NA	NA	NA	NA	0.1349623372571515
Colorado	US-CO	Common Yellowthroat	Geothlypis trichas	16363	515906	3.1717018216496804	1	15	23254	0.0645050313924486	1	Passeriformes	Parulidae (New World Warblers)	Geothlypis_trichas	9.666666667	9.775	10.04166667	2.588502839161758	6050.2158562443865	208.59801399999998	0.7583713828821669	LC	1	0.975436404	0	1	3	-0.581635691801614
Colorado	US-CO	Gray Catbird	Dumetella carolinensis	16439	515906	3.1864331874411227	1	38	23254	0.16341274619420315	1	Passeriformes	Mimidae (Mockingbirds and Thrashers)	Dumetella_carolinensis	NA	NA	NA	2.8555118195054066	4560.177486299199	165.7460702	0.5049318222791908	NA	1	1.547774705	0	1	3	-0.19620367105221093
Colorado	US-CO	Cedar Waxwing	Bombycilla cedrorum	16997	515906	3.294592425751978	1	79	23254	0.339726498666896	1	Passeriformes	Bombycillidae (Waxwings)	Bombycilla_cedrorum	32.04816667	33	30.7	14.511992399125356	3617.576641909205	135.6928298	0.3441186044922051	LC	1	1.499687083	0	0	3	0.10492560349729314
Colorado	US-CO	California Gull	Larus californicus	17359	515906	3.364760247021744	1	32	23254	0.1376107336372237	1	Charadriiformes	Laridae (Gulls, Terns, and Skimmers)	Larus_californicus	670.25	649.5	758.625	51.24801290898337	NA	NA	NA	LC	NA	NA	NA	NA	NA	-0.2865295676506535
Colorado	US-CO	Northern Rough-winged Swallow	Stelgidopteryx serripennis	17422	515906	3.3769717739278087	1	30	23254	0.1290100627848972	1	Passeriformes	Hirundinidae (Swallows)	Stelgidopteryx_serripennis	15.8	13.3	14.5	9.079247786144995	5158.9057128343775	206.2893032	0.6106254106317563	LC	1	1.200158029	30	1	2	-0.3148643379308998
Colorado	US-CO	Lincoln's Sparrow	Melospiza lincolnii	18369	515906	3.5605323450396	1	52	23254	0.2236174421604885	1	Passeriformes	Passerellidae (New World Sparrows)	Melospiza_lincolnii	17.4	18.3	19	2.181023961662044	6376.503940643566	245.52657899999997	0.8184236039719502	LC	1	1.220108088	100	2	2	-0.09922796905454413
Colorado	US-CO	American Avocet	Recurvirostra americana	19058	515906	3.694083805964653	1	102	23254	0.43863421346865056	1	Charadriiformes	Recurvirostridae (Stilts and Avocets)	Recurvirostra_americana	309.25	305.9	317.25	42.200146253067054	NA	NA	NA	LC	NA	NA	NA	NA	NA	0.17731366571407964
Colorado	US-CO	Yellow-headed Blackbird	Xanthocephalus xanthocephalus	19444	515906	3.768903637484348	1	105	23254	0.45153521974714034	1	Passeriformes	Icteridae (Troupials and Allies)	Xanthocephalus_xanthocephalus	72.5	49.3	79.7	113.67891226585272	6347.999831081716	227.41971339999998	0.8107172045261648	LC	1	1.809559715	90	1	3	0.18323700477324678
Colorado	US-CO	Hairy Woodpecker	Dryobates villosus	19742	515906	3.826666098087636	1	124	23254	0.5332415928442419	1	Piciformes	Picidae (Woodpeckers)	Picoides_villosus	65.875	62.6	69.8	1.3724615337480603	NA	NA	NA	LC	NA	NA	NA	NA	NA	0.2498763178250173
Colorado	US-CO	Brewer's Blackbird	Euphagus cyanocephalus	19951	515906	3.8671773540141037	1	45	23254	0.19351509417734583	1	Passeriformes	Icteridae (Troupials and Allies)	Euphagus_cyanocephalus	62.65	58.1	67.2	27.98428317805503	4853.386942558122	182.78322880000002	0.556226272406088	LC	1	1.796921075	100	1	2	-0.18771340117246582
Colorado	US-CO	Bushtit	Psaltriparus minimus	20300	515906	3.9348253363984913	1	74	23254	0.31822482153607984	1	Passeriformes	Aegithalidae (Long-tailed Tits)	Psaltriparus_minimus	NA	NA	NA	9.938774210628955	5072.747134188008	204.16512219999998	0.5960292300616485	NA	1	0.72427587	0	0	2	0.018929322879376764
Colorado	US-CO	Vesper Sparrow	Pooecetes gramineus	20405	515906	3.9551778812419314	1	116	23254	0.4988389094349359	1	Passeriformes	Passerellidae (New World Sparrows)	Pooecetes_gramineus	25.15	24.9	26.5	3.4411923160605435	5830.252630420309	222.5091914	0.7243038829797427	LC	1	1.409933123	80	1	3	0.21036987661529705
Colorado	US-CO	Wilson's Warbler	Cardellina pusilla	20475	515906	3.9687462444708923	1	59	23254	0.2537197901436312	1	Passeriformes	Parulidae (New World Warblers)	Wilsonia_pusilla	7.2	6.7	7	2.2752412046029176	6274.367701205015	218.3585236	0.7970451508797038	LC	1	0.843027109	0	2	3	-0.08078262370926304
Colorado	US-CO	Black-headed Grosbeak	Pheucticus melanocephalus	20521	515906	3.977662597449923	1	75	23254	0.32252515696224304	1	Passeriformes	Cardinalidae (Cardinals and Allies)	Pheucticus_melanocephalus	45.55	48.2	46.1	1.9200216179945102	3882.202711587307	180.98820619999998	0.3953592930210322	LC	1	1.673481697	10	1	3	0.02114718446926518
Colorado	US-CO	Osprey	Pandion haliaetus	20561	515906	3.985415947866472	1	143	23254	0.6149479659413435	1	Accipitriformes	Pandionidae (Osprey)	Pandion_haliaetus	NA	NA	NA	1.8934346059574894	NA	NA	NA	LC	NA	NA	NA	NA	NA	0.29806043195708803
Colorado	US-CO	Great Horned Owl	Bubo virginianus	21374	515906	4.143002795082825	1	266	23254	1.1438892233594222	1	Strigiformes	Strigidae (Owls)	Bubo_magellanicus	1377.25	1541.625	1304	1.4037108065550412	NA	NA	NA	LC	NA	NA	NA	NA	NA	0.5535507839077694
Colorado	US-CO	Lark Sparrow	Chondestes grammacus	21404	515906	4.148817807895236	1	86	23254	0.3698288466500387	1	Passeriformes	Passerellidae (New World Sparrows)	Chondestes_grammacus	28.52475	27.8	28.3	5.144872839221237	6628.426293056298	254.3488492	0.8615336699642808	LC	1	1.462397998	80	1	2	0.0661009370514791
Colorado	US-CO	Western Tanager	Piranga ludoviciana	21697	515906	4.205611099696456	1	170	23254	0.731057022447751	1	Passeriformes	Cardinalidae (Cardinals and Allies)	Piranga_ludoviciana	30	29.8	30.3	2.0862642697011884	6033.254638745399	219.58135879999998	0.757383034650994	LC	1	1.44870632	0	2	3	0.3551396849022744
Colorado	US-CO	Cooper's Hawk	Accipiter cooperii	22556	515906	4.372114299891841	1	200	23254	0.8600670852326482	1	Accipitriformes	Accipitridae (Hawks, Eagles, and Kites)	Accipiter_cooperii	452	529	338.5	1.206303076664663	NA	NA	NA	LC	NA	NA	NA	NA	NA	0.41266556221281364
Colorado	US-CO	Cinnamon Teal	Spatula cyanoptera	23369	515906	4.529701147108194	1	70	23254	0.30102347983142685	1	Anseriformes	Anatidae (Ducks, Geese, and Waterfowl)	Anas_cyanoptera	383	365.25	395.5	7.9190236585832166	NA	NA	NA	LC	NA	NA	NA	NA	NA	-0.05083054981670569
Colorado	US-CO	Ruby-crowned Kinglet	Regulus calendula	23554	515906	4.565560392784732	1	45	23254	0.19351509417734583	1	Passeriformes	Regulidae (Kinglets)	Regulus_calendula	6.575	6.25	6.7	2.6315963862013327	5209.9545816642785	220.54974399999998	0.621423288723533	LC	1	0.792391689	0	1	3	-0.24190501206699855
Colorado	US-CO	Northern Harrier	Circus hudsonius	24080	515906	4.667516950762348	1	113	23254	0.48593790315644625	1	Accipitriformes	Accipitridae (Hawks, Eagles, and Kites)	Circus_cyaneus	436.5	522.5	346	1.4728244922034794	NA	NA	NA	LC	NA	NA	NA	NA	NA	0.14503263558499824
Colorado	US-CO	Spotted Sandpiper	Actitis macularius	24492	515906	4.7473764600528	1	78	23254	0.33542616324073277	1	Charadriiformes	Scolopacidae (Sandpipers and Allies)	Actitis_macularius	41.85833333	47.25	36.9	2.005030955773258	NA	NA	NA	LC	NA	NA	NA	NA	NA	-0.019782866689360704
Colorado	US-CO	Swainson's Hawk	Buteo swainsoni	25870	515906	5.0144793819029045	1	194	23254	0.8342650726756687	1	Accipitriformes	Accipitridae (Hawks, Eagles, and Kites)	Buteo_swainsoni	969.57	1109	811.25	72.91486216570927	NA	NA	NA	LC	NA	NA	NA	NA	NA	0.35475707251833255
Colorado	US-CO	Pygmy Nuthatch	Sitta pygmaea	26295	515906	5.096858730078735	1	109	23254	0.46873656145179327	1	Passeriformes	Sittidae (Nuthatches)	Sitta_pygmaea	10.6	10.5	10.3	5.124117178318865	6623.557617769058	254.23836619999997	0.8607104436204418	LC	1	1.025305865	0	0	2	0.10079614107194682
Colorado	US-CO	Cackling Goose	Branta hutchinsii	26609	515906	5.157722530848643	1	74	23254	0.31822482153607984	1	Anseriformes	Anatidae (Ducks, Geese, and Waterfowl)	Branta_hutchinsii	3661.666667	3486.166667	3891.25	136.12191307316516	NA	NA	NA	LC	NA	NA	NA	NA	NA	-0.06941015240832686
Colorado	US-CO	Townsend's Solitaire	Myadestes townsendi	28493	515906	5.522905335468089	1	126	23254	0.5418422636965683	1	Passeriformes	Turdidae (Thrushes and Allies)	Myadestes_townsendi	33.475	32.6	32.4	1.8077086367732214	3814.0430344150545	147.97531819999998	0.378631983681015	LC	1	1.521138084	0	1	3	0.13700203653499526
Colorado	US-CO	Redhead	Aythya americana	28644	515906	5.55217423329056	1	74	23254	0.31822482153607984	1	Anseriformes	Anatidae (Ducks, Geese, and Waterfowl)	Aythya_americana	1056.25	1012.5	1118	47.60958675734731	NA	NA	NA	LC	NA	NA	NA	NA	NA	-0.09346574880957066
Colorado	US-CO	Hooded Merganser	Lophodytes cucullatus	28980	515906	5.61730237678957	1	115	23254	0.4945385740087727	1	Anseriformes	Anatidae (Ducks, Geese, and Waterfowl)	Lophodytes_cucullatus	617	617	617	5.554367758542062	NA	NA	NA	LC	NA	NA	NA	NA	NA	0.09212424865991287
Colorado	US-CO	Mountain Bluebird	Sialia currucoides	28987	515906	5.618659213112466	1	315	23254	1.3546056592414208	1	Passeriformes	Turdidae (Thrushes and Allies)	Sialia_currucoides	29.6	-999	-999	7.084010284186478	6759.070077215122	152.25231699999998	0.8662535138617807	LC	1	1.471291711	100	1	3	0.5272745053747963
Colorado	US-CO	Blue-winged Teal	Spatula discors	29285	515906	5.676421673715755	1	79	23254	0.339726498666896	1	Anseriformes	Anatidae (Ducks, Geese, and Waterfowl)	Anas_discors	398.5	395	402	18.42355619635427	NA	NA	NA	LC	NA	NA	NA	NA	NA	-0.07266124273824029
Colorado	US-CO	Woodhouse's Scrub-Jay	Aphelocoma woodhouseii	30557	515906	5.922978216962004	1	184	23254	0.7912617184140363	1	Passeriformes	Corvidae (Crows, Jays, and Magpies)	NA	NA	NA	NA	2.39988231947863	6647.40544859258	254.99999999999997	0.8647792356565931	NA	NA	NA	NA	NA	NA	0.2775415195630418
Colorado	US-CO	Ruddy Duck	Oxyura jamaicensis	30787	515906	5.9675599818571605	1	52	23254	0.2236174421604885	1	Anseriformes	Anatidae (Ducks, Geese, and Waterfowl)	Oxyura_jamaicensis	550	549	590	28.02316671988579	NA	NA	NA	LC	NA	NA	NA	NA	NA	-0.26780209944780775
Colorado	US-CO	Bullock's Oriole	Icterus bullockii	31979	515906	6.198609824270313	1	139	23254	0.5977466242366904	1	Passeriformes	Icteridae (Troupials and Allies)	Icterus_bullockii	35.225	33.2	34.7	1.7831587886390652	5653.015921196208	196.66110160000002	0.690726971593265	LC	1	1.57863921	30	2	2	0.14165025426903516
Colorado	US-CO	Steller's Jay	Cyanocitta stelleri	32083	515906	6.218768535353339	1	259	23254	1.1137868753762794	1	Passeriformes	Corvidae (Crows, Jays, and Magpies)	Cyanocitta_stelleri	120	92	96	2.7713724295225726	4897.136711295149	128.4141718	0.5544705383348689	LC	1	2.10720997	40	0	3	0.4094357167709904
Colorado	US-CO	Red-breasted Nuthatch	Sitta canadensis	32434	515906	6.286804185258554	1	71	23254	0.3053238152575901	1	Passeriformes	Sittidae (Nuthatches)	Sitta_canadensis	10.35	10	11	2.0015635915273444	6008.251229176253	228.93656620000002	0.7547958479185752	LC	1	0.991226076	0	0	3	-0.15175693333139095
Colorado	US-CO	Bald Eagle	Haliaeetus leucocephalus	33488	515906	6.491104968734615	1	337	23254	1.4492130386170121	1	Accipitriformes	Accipitridae (Hawks, Eagles, and Kites)	Haliaeetus_leucocephalus	4740	5350	4130	2.119673264889587	NA	NA	NA	LC	NA	NA	NA	NA	NA	0.5093882839732864
Colorado	US-CO	Lesser Scaup	Aythya affinis	33693	515906	6.5308408896194265	1	54	23254	0.232218113012815	1	Anseriformes	Anatidae (Ducks, Geese, and Waterfowl)	Aythya_affinis	788.5	750	842.5	24.3181816909409	NA	NA	NA	LC	NA	NA	NA	NA	NA	-0.2811578667176432
Colorado	US-CO	Cliff Swallow	Petrochelidon pyrrhonota	34280	515906	6.644621306982279	1	54	23254	0.232218113012815	1	Passeriformes	Hirundinidae (Swallows)	Petrochelidon_pyrrhonota	NA	NA	NA	21.497952930877076	6316.504363817094	247.09652799999998	0.8087631742140267	LC	1	1.334453751	0	2	3	-0.28679584696914895
Colorado	US-CO	Horned Lark	Eremophila alpestris	34444	515906	6.67641004369013	1	92	23254	0.3956308592070181	1	Passeriformes	Alaudidae (Larks)	Eremophila_alpestris	34.25	33.25	36.575	19.304285261660723	6240.2447944028345	243.0557952	0.7954867687680653	LC	1	1.52758866	100	1	3	-0.060233515734153725
Colorado	US-CO	Western Grebe	Aechmophorus occidentalis	35277	515906	6.837873566114758	1	72	23254	0.3096241506837533	1	Podicipediformes	Podicipedidae (Grebes)	Aechmophorus_occidentalis	1314	1074	1283.5	20.294098043760552	NA	NA	NA	LC	NA	NA	NA	NA	NA	-0.17319393729365812
Colorado	US-CO	Lesser Goldfinch	Spinus psaltria	35375	515906	6.856869274635303	1	104	23254	0.447234884320977	1	Passeriformes	Fringillidae (Finches, Euphonias, and Allies)	Carduelis_psaltria	9.115	8.8	8.9	5.415802281006765	5797.544554505677	227.99151719999998	0.7198025288487478	LC	1	0.96961158	20	1	2	-0.016233049490313563
Colorado	US-CO	Yellow-rumped Warbler	Setophaga coronata	35995	515906	6.977046206091806	1	47	23254	0.20211576502967232	1	Passeriformes	Parulidae (New World Warblers)	Dendroica_coronata	NA	NA	NA	6.356666864831022	6285.236147284917	244.1226872	0.8031017828629352	NA	1	1.074351921	0	1	3	-0.3618526121268917
Colorado	US-CO	Yellow-rumped Warbler	Setophaga coronata	35995	515906	6.977046206091806	1	162	23254	0.696654339038445	1	Passeriformes	Parulidae (New World Warblers)	Dendroica_coronata	NA	NA	NA	6.356666864831022	6285.236147284917	244.1226872	0.8031017828629352	NA	1	1.074351921	0	1	3	0.16909375490147877
Colorado	US-CO	Western Wood-Pewee	Contopus sordidulus	37076	515906	7.186580501099038	1	123	23254	0.5289412574180786	1	Passeriformes	Tyrannidae (Tyrant Flycatchers)	Contopus_sordidulus	NA	NA	NA	1.710245084763956	4855.421879211692	202.6410154	0.5598458935309882	NA	1	1.117271296	33	2	2	0.0406690301850261
Colorado	US-CO	Ring-necked Duck	Aythya collaris	37662	515906	7.300167084701477	1	118	23254	0.5074395802872624	1	Anseriformes	Anatidae (Ducks, Geese, and Waterfowl)	Aythya_collaris	730	680	730	17.68934364366408	NA	NA	NA	LC	NA	NA	NA	NA	NA	0.017675412435895634
Colorado	US-CO	Tree Swallow	Tachycineta bicolor	37811	515906	7.329048315003122	1	75	23254	0.32252515696224304	1	Passeriformes	Hirundinidae (Swallows)	Tachycineta_bicolor	20.8	20.85	21.85	218.50263815114158	6566.378781434364	252.3533918	0.8509451615869443	LC	1	1.326335861	20	1	3	-0.1783468183512228
Colorado	US-CO	Green-winged Teal	Anas crecca	38217	515906	7.407744821731091	1	11	23254	0.04730368968779565	1	Anseriformes	Anatidae (Ducks, Geese, and Waterfowl)	Anas_crecca	NA	NA	NA	25.017445668842935	NA	NA	NA	NA	NA	NA	NA	NA	NA	-0.9834654881096971
Colorado	US-CO	Green-winged Teal	Anas crecca	38217	515906	7.407744821731091	1	72	23254	0.3096241506837533	1	Anseriformes	Anatidae (Ducks, Geese, and Waterfowl)	Anas_crecca	NA	NA	NA	25.017445668842935	NA	NA	NA	NA	NA	NA	NA	NA	NA	-0.19932387403686608
Colorado	US-CO	Brown-headed Cowbird	Molothrus ater	39178	515906	7.594019065488674	1	61	23254	0.2623204609959577	1	Passeriformes	Icteridae (Troupials and Allies)	Molothrus_ater	42.55	37.3	47.5	35.75342329858687	4897.774966810677	203.9483914	0.5670644718017416	LC	0	1.624809943	80	1	3	-0.2783617407963198
Colorado	US-CO	Pied-billed Grebe	Podilymbus podiceps	39204	515906	7.59905874325943	1	86	23254	0.3698288466500387	1	Podicipediformes	Podicipedidae (Grebes)	Podilymbus_podiceps	440	358	498	3.4996161114978133	NA	NA	NA	LC	NA	NA	NA	NA	NA	-0.13145073262520995
Colorado	US-CO	American Coot	Fulica americana	40146	515906	7.781650145569154	1	170	23254	0.731057022447751	1	Gruiformes	Rallidae (Rails, Gallinules, and Coots)	Fulica_caribaea	620.5	538	688	46.37497063457263	NA	NA	NA	LC	NA	NA	NA	NA	NA	0.15427552262315702
Colorado	US-CO	Violet-green Swallow	Tachycineta thalassina	41425	515906	8.0295635251383	1	87	23254	0.37412918207620194	1	Passeriformes	Hirundinidae (Swallows)	Tachycineta_thalassina	14.15	13.9	14.4	15.865107465129826	6630.996672208715	254.56927899999997	0.8619950867977523	LC	1	1.15075644	20	1	2	-0.14447512162512638
Colorado	US-CO	Pine Siskin	Spinus pinus	41450	515906	8.034409369148642	1	79	23254	0.339726498666896	1	Passeriformes	Fringillidae (Finches, Euphonias, and Allies)	Carduelis_pinus	13.05	-999	-999	9.370787062413282	5627.726686276451	219.2191762	0.6902754167330322	LC	1	1.103803721	50	1	3	-0.1860647438981538
Colorado	US-CO	American White Pelican	Pelecanus erythrorhynchos	41476	515906	8.039449046919401	1	277	23254	1.1911929130472176	1	Pelecaniformes	Pelecanidae (Pelicans)	Pelecanus_erythrorhynchos	6129.5	4970	6665	32.002360211392755	NA	NA	NA	LC	NA	NA	NA	NA	NA	0.3546853763903241
Colorado	US-CO	Common Merganser	Mergus merganser	42043	515906	8.149352789073978	1	114	23254	0.49023823858260945	1	Anseriformes	Anatidae (Ducks, Geese, and Waterfowl)	Mergus_merganser	1462.5	1232	1709	15.529082687231492	NA	NA	NA	NA	NA	NA	NA	NA	NA	-0.033093740256096016
Colorado	US-CO	Bufflehead	Bucephala albeola	43015	515906	8.337759204196113	1	67	23254	0.28812247355293713	1	Anseriformes	Anatidae (Ducks, Geese, and Waterfowl)	Bucephala_albeola	400	334.75	477	10.736374792481648	NA	NA	NA	LC	NA	NA	NA	NA	NA	-0.2687433939691272
Colorado	US-CO	Say's Phoebe	Sayornis saya	43440	515906	8.420138552371943	1	203	23254	0.872968091511138	1	Passeriformes	Tyrannidae (Tyrant Flycatchers)	Sayornis_saya	21	-999	-999	1.512522963837024	5793.958006341732	228.8841968	0.7193571396000542	LC	1	1.320146286	50	1	3	0.2051685379325624
Colorado	US-CO	Chipping Sparrow	Spizella passerina	43552	515906	8.441847933538279	1	127	23254	0.5461425991227317	1	Passeriformes	Passerellidae (New World Sparrows)	Spizella_passerina	12.3	13.4	12.1	5.879094542365291	6183.874031263542	238.983519	0.7854934527464957	LC	1	1.086359831	80	1	3	0.0019078163113466773
Colorado	US-CO	White-breasted Nuthatch	Sitta carolinensis	43583	515906	8.447856780111106	1	177	23254	0.7611593704308937	1	Passeriformes	Sittidae (Nuthatches)	Sitta_carolinensis	21	19.7	-999	1.8391259281909766	6645.480280021951	254.92502599999997	0.8644485432060648	LC	1	1.322219295	0	0	3	0.14488558589963868
Colorado	US-CO	Turkey Vulture	Cathartes aura	45470	515906	8.813621086011793	1	144	23254	0.6192483013675066	1	Cathartiformes	Cathartidae (New World Vultures)	Cathartes_aura	1776	1811	1426	8.941035044817117	NA	NA	NA	LC	NA	NA	NA	NA	NA	0.04199793960767782
Colorado	US-CO	Western Kingbird	Tyrannus verticalis	45870	515906	8.89115459017728	1	150	23254	0.6450503139244861	1	Passeriformes	Tyrannidae (Tyrant Flycatchers)	Tyrannus_verticalis	39.6	37.3	38.5	3.561022109739521	6244.397275203952	237.23339739999997	0.7952106739772996	LC	1	1.597695186	30	2	3	0.05674789325271479
Colorado	US-CO	Common Goldeneye	Bucephala clangula	46202	515906	8.955507398634635	1	153	23254	0.6579513202029759	1	Anseriformes	Anatidae (Ducks, Geese, and Waterfowl)	Bucephala_clangula	895.93	740.375	1000	15.946955434089793	NA	NA	NA	LC	NA	NA	NA	NA	NA	0.06293757453518425
Colorado	US-CO	American Wigeon	Mareca americana	48399	515906	9.381360170263575	1	116	23254	0.4988389094349359	1	Anseriformes	Anatidae (Ducks, Geese, and Waterfowl)	Anas_americana	786	710	792	29.865986404398004	NA	NA	NA	LC	NA	NA	NA	NA	NA	-0.07156162469249185
Colorado	US-CO	Belted Kingfisher	Megaceryle alcyon	49007	515906	9.499211096595115	1	163	23254	0.7009546744646082	1	Coraciiformes	Alcedinidae (Kingfishers)	Megaceryle_alcyon	152.1666667	154.3	150.8	1.2345454723442657	NA	NA	NA	LC	NA	NA	NA	NA	NA	0.0710212960410813
Colorado	US-CO	Yellow Warbler	Setophaga petechia	50627	515906	9.81322178846534	1	99	23254	0.4257332071901609	1	Passeriformes	Parulidae (New World Warblers)	Dendroica_aestiva	NA	NA	NA	2.6246960250668856	NA	NA	NA	NA	NA	NA	NA	NA	NA	-0.15443845191179922
Colorado	US-CO	White-crowned Sparrow	Zonotrichia leucophrys	51039	515906	9.893081297755794	1	201	23254	0.8643674206588113	1	Passeriformes	Passerellidae (New World Sparrows)	Zonotrichia_leucophrys	27.96	26.05	29.35	6.692178967991259	6455.273418697283	247.3938048	0.8317556281943665	LC	1	1.455088606	80	1	3	0.14826725195414925
Colorado	US-CO	Spotted Towhee	Pipilo maculatus	55669	515906	10.790531608471312	1	231	23254	0.9933774834437087	1	Passeriformes	Passerellidae (New World Sparrows)	Pipilo_maculatus	39.85	38.8	40.9	2.7288155676428767	6051.582428537838	234.4370058	0.7628693995686671	LC	1	1.59439255	70	1	2	0.18005942847006623
Colorado	US-CO	Double-crested Cormorant	Phalacrocorax auritus	56936	515906	11.036118982915493	1	206	23254	0.8858690977896276	1	Suliformes	Phalacrocoracidae (Cormorants and Shags)	Phalacrocorax_auritus	1876.5	1712.25	1948.5	20.095767261170838	NA	NA	NA	LC	NA	NA	NA	NA	NA	0.12319583242251848
Colorado	US-CO	Northern Shoveler	Spatula clypeata	60101	515906	11.649602834624913	1	160	23254	0.6880536681861185	1	Anseriformes	Anatidae (Ducks, Geese, and Waterfowl)	Anas_clypeata	613	590	636	32.09575008600513	NA	NA	NA	LC	NA	NA	NA	NA	NA	-0.0036076946939339535
Colorado	US-CO	Mountain Chickadee	Poecile gambeli	60671	515906	11.760088078060733	1	192	23254	0.8256644018233422	1	Passeriformes	Paridae (Tits, Chickadees, and Titmice)	Parus_gambeli	11.5185	11.05	11.65	3.441897985602334	6159.653346334265	234.08117479999999	0.7806784130533303	LC	1	1.0492180230000001	0	0	3	0.07204251683139905
Colorado	US-CO	Broad-tailed Hummingbird	Selasphorus platycercus	60716	515906	11.76881059727935	1	295	23254	1.268598950718156	1	Caprimulgiformes	Trochilidae (Hummingbirds)	Selasphorus_platycercus	3.55	3.6	3.5	2.1566516640621565	NA	NA	NA	LC	NA	NA	NA	NA	NA	0.25753489877699004
Colorado	US-CO	House Wren	Troglodytes aedon	66480	515906	12.886068392304024	1	133	23254	0.5719446116797111	1	Passeriformes	Troglodytidae (Wrens)	Troglodytes_aedon	11	11.45	10.95	2.025024117432387	5419.4420081002845	220.4516088	0.6560425497952311	LC	1	1.040404529	0	1	3	-0.11625661084866343
Colorado	US-CO	Downy Woodpecker	Dryobates pubescens	66591	515906	12.907583939709946	1	228	23254	0.9804764771652189	1	Piciformes	Picidae (Woodpeckers)	Picoides_pubescens	27.5	28	27.55	1.7135667295280748	NA	NA	NA	LC	NA	NA	NA	NA	NA	0.11592950684182232
Colorado	US-CO	American Kestrel	Falco sparverius	70505	515906	13.666249277969241	1	298	23254	1.2814999569966459	1	Falconiformes	Falconidae (Falcons and Caracaras)	Falco_sparverius	115.5	120	111	1.5061860645128773	NA	NA	NA	LC	NA	NA	NA	NA	NA	0.2131218108935104
Colorado	US-CO	Dark-eyed Junco	Junco hyemalis	70710	515906	13.705985198854053	1	386	23254	1.6599294744990107	1	Passeriformes	Passerellidae (New World Sparrows)	Junco_hyemalis	19.475	18.425	19.775	5.92026302378298	3605.450343951462	117.01391980000001	0.3390254427055546	LC	1	1.279395425	60	1	3	0.3242138580284847
Colorado	US-CO	Gadwall	Mareca strepera	71408	515906	13.841281163622831	1	126	23254	0.5418422636965683	1	Anseriformes	Anatidae (Ducks, Geese, and Waterfowl)	Anas_strepera	850	849	968	15.61762252657514	NA	NA	NA	LC	NA	NA	NA	NA	NA	-0.1628998097955674
Colorado	US-CO	Great Blue Heron	Ardea herodias	74794	515906	14.497602276383681	1	402	23254	1.7287348413176227	1	Pelecaniformes	Ardeidae (Herons, Egrets, and Bitterns)	Ardea_herodias	2388.666667	2204	2661.75	2.6136046740105083	NA	NA	NA	LC	NA	NA	NA	NA	NA	0.3234790570489152
Colorado	US-CO	Common Grackle	Quiscalus quiscula	78468	515906	15.209747512143684	1	142	23254	0.6106476305151802	1	Passeriformes	Icteridae (Troupials and Allies)	Quiscalus_quiscula	111	97	120	125.15870539217968	6541.521087830056	106.40104079999999	0.8227043786275142	NT	1	2.025715384	70	1	3	-0.14214300135552743
Colorado	US-CO	Ring-billed Gull	Larus delawarensis	78522	515906	15.220214535206026	1	143	23254	0.6149479659413435	1	Charadriiformes	Laridae (Gulls, Terns, and Skimmers)	Larus_delawarensis	518.5	471	566	50.968782660901134	NA	NA	NA	LC	NA	NA	NA	NA	NA	-0.13934110697275515
Colorado	US-CO	Killdeer	Charadrius vociferus	78798	515906	15.273712653080212	1	164	23254	0.7052550098907715	1	Charadriiformes	Charadriidae (Plovers and Lapwings)	Charadrius_vociferus	94.275	101	92.1	6.097611262589059	NA	NA	NA	LC	NA	NA	NA	NA	NA	-0.08136500079367913
Colorado	US-CO	Barn Swallow	Hirundo rustica	79256	515906	15.362488515349696	1	155	23254	0.6665519910553024	1	Passeriformes	Hirundinidae (Swallows)	Hirundo_rustica	19	18.45	18.8	17.112200504999098	4778.775309574381	203.41023659999996	0.5473007546679949	LC	1	1.246259702	30	1	3	-0.10761613389754097
Colorado	US-CO	Common Raven	Corvus corax	81649	515906	15.826332704019725	1	145	23254	0.6235486367936699	1	Passeriformes	Corvidae (Crows, Jays, and Magpies)	Corvus_corax	NA	NA	NA	3.0039336535463725	4554.8926119415455	74.23399699999999	0.48892795322427884	LC	1	2.973589623	80	0	3	-0.14609781032910596
Colorado	US-CO	American Goldfinch	Spinus tristis	84542	515906	16.387093772896613	1	176	23254	0.7568590350047304	1	Passeriformes	Fringillidae (Finches, Euphonias, and Allies)	Carduelis_tristis	12.8	12.55	13.1	5.776771292104596	5987.59490301162	229.8851654	0.7515374819300807	LC	1	1.10720997	33	1	3	-0.07384309211309105
Colorado	US-CO	House Sparrow	Passer domesticus	85808	515906	16.63248731358038	1	132	23254	0.5676442762535477	1	Passeriformes	Passeridae (Old World Sparrows)	Passer_domesticus	27.7	27.7	28	9.105087287734191	5562.162702134582	217.85742399999998	0.6792102876370874	LC	1	1.424337612	50	0	3	-0.20281660424501463
Colorado	US-CO	Song Sparrow	Melospiza melodia	88947	515906	17.240931487519042	1	232	23254	0.9976778188698718	1	Passeriformes	Passerellidae (New World Sparrows)	Melospiza_melodia	23.35	20.5	21	3.5741714321039764	6221.986491136229	238.24273259999998	0.7916722774275486	LC	1	1.406519743	70	1	3	0.02895979591289511
Colorado	US-CO	Blue Jay	Cyanocitta cristata	91668	515906	17.768353149604774	1	145	23254	0.6235486367936699	1	Passeriformes	Corvidae (Crows, Jays, and Magpies)	Cyanocitta_cristata	85.25	77.1	82.4	3.71440509418742	6260.487015070102	236.62866400000001	0.7977708788396598	LC	1	1.944482672	40	1	3	-0.1838792728609427
Colorado	US-CO	Western Meadowlark	Sturnella neglecta	96178	515906	18.642543409070644	1	306	23254	1.3159026404059517	1	Passeriformes	Icteridae (Troupials and Allies)	Sturnella_neglecta	97.7	89.4	106	5.954230963230886	6129.464617530006	206.79346179999996	0.7711755777719826	LC	1	2.003029471	100	1	3	0.12322902336083104
Colorado	US-CO	Red-tailed Hawk	Buteo jamaicensis	118284	515906	22.92743251677631	1	746	23254	3.2080502279177776	1	Accipitriformes	Accipitridae (Hawks, Eagles, and Kites)	Buteo_jamaicensis	1126	1224	1028	1.5372768128763463	NA	NA	NA	LC	NA	NA	NA	NA	NA	0.44187823677119714
Colorado	US-CO	Mourning Dove	Zenaida macroura	120621	515906	23.38042201486317	1	132	23254	0.5676442762535477	1	Columbiformes	Columbidae (Pigeons and Doves)	Zenaida_macroura	119	115.5	123	4.9564908093864855	NA	NA	NA	LC	NA	NA	NA	NA	NA	-0.3139771579106685
Colorado	US-CO	European Starling	Sturnus vulgaris	130668	515906	25.327869805739805	1	111	23254	0.4773372323041198	1	Passeriformes	Sturnidae (Starlings)	Sturnus_vulgaris	NA	NA	NA	37.29393763889386	3797.269581658006	106.6145516	0.369020395116762	NA	1	1.892279973	80	1	3	-0.41472671180136556
Colorado	US-CO	Northern Flicker	Colaptes auratus	132457	515906	25.67463840311995	1	413	23254	1.7760385310054183	1	Piciformes	Picidae (Woodpeckers)	Colaptes_auratus	130.6716667	128.4	128	1.9288931442834716	NA	NA	NA	NA	NA	NA	NA	NA	NA	0.1486168022253594
Colorado	US-CO	Eurasian Collared-Dove	Streptopelia decaocto	133489	515906	25.874674843866906	1	148	23254	0.6364496430721597	1	Columbiformes	Columbidae (Pigeons and Doves)	Streptopelia_decaocto	NA	NA	NA	4.683018170969683	NA	NA	NA	NA	NA	NA	NA	NA	NA	-0.29773064562730467
Colorado	US-CO	American Crow	Corvus brachyrhynchos	135555	515906	26.275135392881648	1	134	23254	0.5762449471058743	1	Passeriformes	Corvidae (Crows, Jays, and Magpies)	Corvus_brachyrhynchos	453	425	458	7.097071839584386	4453.883319548027	96.6693802	0.47593698000049367	LC	1	2.695566513	80	1	3	-0.34559647947510275
Colorado	US-CO	Black-capped Chickadee	Poecile atricapillus	140725	515906	27.277255934220573	1	245	23254	1.053582179409994	1	Passeriformes	Paridae (Tits, Chickadees, and Titmice)	Parus_atricapillus	10.8	12.4	11.65	4.331130376762917	6455.367770213154	247.316969	0.8317585241454298	LC	1	1.033423755	0	0	3	-0.09721321868193702
Colorado	US-CO	Black-billed Magpie	Pica hudsonia	149478	515906	28.973882839121856	1	555	23254	2.3866861615205988	1	Passeriformes	Corvidae (Crows, Jays, and Magpies)	Pica_hudsonia	189	203	208.75	3.909967664613762	4327.723363944232	37.134626	0.44523524926544367	LC	1	2.249198357	70	0	NA	0.23722956627319408
Colorado	US-CO	Canada Goose	Branta canadensis	158977	515906	30.815109729291766	1	599	23254	2.575900920271781	1	Anseriformes	Anatidae (Ducks, Geese, and Waterfowl)	Branta_canadensis	3984.5	3877	4135.75	66.20280238593276	NA	NA	NA	LC	NA	NA	NA	NA	NA	0.25019498603264634
Colorado	US-CO	Red-winged Blackbird	Agelaius phoeniceus	161564	515906	31.31655766748206	1	361	23254	1.55242108884493	1	Passeriformes	Icteridae (Troupials and Allies)	Agelaius_phoeniceus	54	39.6	63.75	73.26119952276981	5031.328854211935	214.9922048	0.5909714515945327	LC	1	1.719331287	90	1	3	0.02548324354178403
Colorado	US-CO	House Finch	Haemorhous mexicanus	171074	515906	33.15991672901652	1	308	23254	1.3245033112582782	1	Passeriformes	Fringillidae (Finches, Euphonias, and Allies)	Carpodacus_mexicanus	21.4	21.05	20.7	5.579364967731577	4282.746864945997	176.43811620000002	0.4608307494710442	LC	1	1.330413773	33	0	3	-0.06193658089832586
Colorado	US-CO	Mallard	Anas platyrhynchos	183688	515906	35.604935782875174	1	603	23254	2.5931022619764343	1	Anseriformes	Anatidae (Ducks, Geese, and Waterfowl)	Anas_platyrhynchos	1121	1099.5	1206.5	25.637516349245352	NA	NA	NA	LC	NA	NA	NA	NA	NA	0.20591932644211497
Colorado	US-CO	American Robin	Turdus migratorius	210576	515906	40.81673793287924	1	545	23254	2.343682807258966	1	Passeriformes	Turdidae (Thrushes and Allies)	Turdus_migratorius	78.78333333	75	84.9	13.679679142624932	3644.2726721703407	161.26514659999998	0.3527603623491342	LC	1	1.894869657	20	1	3	0.11748301291660913
Connecticut	US-CT	Blackburnian Warbler	Setophaga fusca	3174	309797	1.0245418774229575	1	0	4350	0	0	Passeriformes	Parulidae (New World Warblers)	Dendroica_fusca	9.75	9.5	10	1.9212195087315134	5131.327412174379	202.31369999999998	0.6054084636278652	LC	1	0.989004616	0	2	3	-0.6058918019840507
Connecticut	US-CT	Great Horned Owl	Bubo virginianus	3267	309797	1.0545615354570896	1	6	4350	0.13793103448275862	1	Strigiformes	Strigidae (Owls)	Bubo_magellanicus	1377.25	1541.625	1304	1.4037108065550412	NA	NA	NA	LC	NA	NA	NA	NA	NA	0.22881022592011957
Connecticut	US-CT	Worm-eating Warbler	Helmitheros vermivorum	3295	309797	1.0635997120695164	1	6	4350	0.13793103448275862	1	Passeriformes	Parulidae (New World Warblers)	Helmitheros_vermivorum	13.2	15.2	13.2	1.397314102185376	4616.275622471524	208.49455659999998	0.5212745732034963	LC	1	1.152288344	0	2	0	0.22573815395232022
Connecticut	US-CT	Short-billed Dowitcher	Limnodromus griseus	3336	309797	1.0768341849662844	1	5	4350	0.11494252873563218	1	Charadriiformes	Scolopacidae (Sandpipers and Allies)	Limnodromus_griseus	110.375	116.25	109.125	27.713016805079292	NA	NA	NA	LC	NA	NA	NA	NA	NA	0.15433975228824115
Connecticut	US-CT	Bank Swallow	Riparia riparia	3411	309797	1.1010435866067134	1	1	4350	0.022988505747126436	1	Passeriformes	Hirundinidae (Swallows)	Riparia_riparia	NA	NA	NA	21.613954121103493	6430.4687826330455	247.63464399999998	0.8276943866115927	NA	1	1.104940971	0	2	3	-0.3307849183489457
Connecticut	US-CT	Monk Parakeet	Myiopsitta monachus	3532	309797	1.1401014212532723	1	11	4350	0.2528735632183908	1	Psittaciformes	Psittacidae (New World and African Parrots)	Myiopsitta_monachus	108.63	103	103	8.930384957238218	NA	NA	NA	LC	NA	NA	NA	NA	NA	0.4348179098024523
Connecticut	US-CT	Fox Sparrow	Passerella iliaca	3698	309797	1.1936848968840885	1	9	4350	0.20689655172413793	1	Passeriformes	Passerellidae (New World Sparrows)	Passerella_iliaca	33.8	-999	-999	2.347193193385797	4994.18418781685	200.4106476	0.5824193254169195	NA	1	1.525821952	90	2	2	0.3391036104377757
Connecticut	US-CT	Great Cormorant	Phalacrocorax carbo	3744	309797	1.2085333298902183	1	3	4350	0.06896551724137931	1	Suliformes	Phalacrocoracidae (Cormorants and Shags)	Phalacrocorax_carbo	2200	2005	2400	15.1440302801548	NA	NA	NA	LC	NA	NA	NA	NA	NA	-0.063286609629156
Connecticut	US-CT	Pine Siskin	Spinus pinus	3780	309797	1.2201538426776244	1	3	4350	0.06896551724137931	1	Passeriformes	Fringillidae (Finches, Euphonias, and Allies)	Carduelis_pinus	13.05	-999	-999	9.370787062413282	5627.726686276451	219.2191762	0.6902754167330322	LC	1	1.103803721	50	1	3	-0.06673140931161448
Connecticut	US-CT	Ruddy Duck	Oxyura jamaicensis	3801	309797	1.2269324751369446	1	2	4350	0.04597701149425287	1	Anseriformes	Anatidae (Ducks, Geese, and Waterfowl)	Oxyura_jamaicensis	550	549	590	28.02316671988579	NA	NA	NA	LC	NA	NA	NA	NA	NA	-0.19366449351273546
Connecticut	US-CT	White-crowned Sparrow	Zonotrichia leucophrys	3813	309797	1.2308059793994133	1	4	4350	0.09195402298850575	1	Passeriformes	Passerellidae (New World Sparrows)	Zonotrichia_leucophrys	27.96	26.05	29.35	6.692178967991259	6455.273418697283	247.3938048	0.8317556281943665	LC	1	1.455088606	80	1	3	0.027049570153097086
Connecticut	US-CT	Bobolink	Dolichonyx oryzivorus	3870	309797	1.249205124646139	1	2	4350	0.04597701149425287	1	Passeriformes	Icteridae (Troupials and Allies)	Dolichonyx_oryzivorus	34.45	29.2	33.9	24.447687555446134	6220.67010539508	241.280901	0.7919569473981265	LC	1	1.498999364	100	2	3	-0.2001406266057883
Connecticut	US-CT	Northern Waterthrush	Parkesia noveboracensis	3953	309797	1.2759968624615474	1	1	4350	0.022988505747126436	1	Passeriformes	Parulidae (New World Warblers)	Seiurus_noveboracensis	17	-999	-999	1.7109873947590466	5119.814106651232	203.43725959999998	0.6036906808107075	LC	1	1.212187604	80	2	1	-0.3838707360289403
Connecticut	US-CT	Orchard Oriole	Icterus spurius	3985	309797	1.2863262071614638	1	6	4350	0.13793103448275862	1	Passeriformes	Icteridae (Troupials and Allies)	Icterus_spurius	20.05	19.9	19.85	2.8867665137536767	5572.957604232845	201.13887839999998	0.6782309053598383	LC	1	1.288919606	30	2	2	0.1572949690337384
Connecticut	US-CT	Broad-winged Hawk	Buteo platypterus	4004	309797	1.2924592555770391	1	2	4350	0.04597701149425287	1	Accipitriformes	Accipitridae (Hawks, Eagles, and Kites)	Buteo_platypterus	437	490	420	71.35778853055491	NA	NA	NA	LC	NA	NA	NA	NA	NA	-0.2123940732318455
Connecticut	US-CT	Merlin	Falco columbarius	4005	309797	1.2927820475989116	1	2	4350	0.04597701149425287	1	Falconiformes	Falconidae (Falcons and Caracaras)	Falco_columbarius	187.575	212	162.5	1.1656495265235394	NA	NA	NA	LC	NA	NA	NA	NA	NA	-0.2124839668069789
Connecticut	US-CT	Prairie Warbler	Setophaga discolor	4445	309797	1.434810537222762	1	2	4350	0.04597701149425287	1	Passeriformes	Parulidae (New World Warblers)	Dendroica_discolor	7.65	7.5	8	1.823291071580282	6174.290728532449	227.6366104	0.7820329679906625	LC	1	0.883661435	20	1	3	-0.2500068228968235
Connecticut	US-CT	Glossy Ibis	Plegadis falcinellus	4494	309797	1.450627346294509	1	17	4350	0.3908045977011494	1	Pelecaniformes	Threskiornithidae (Ibises and Spoonbills)	Plegadis_falcinellus	633.75	605	662.5	20.810158921417383	NA	NA	NA	LC	NA	NA	NA	NA	NA	0.5241978699653294
Connecticut	US-CT	Blackpoll Warbler	Setophaga striata	4542	309797	1.4661213633443837	1	4	4350	0.09195402298850575	1	Passeriformes	Parulidae (New World Warblers)	Dendroica_striata	12.39166667	12.05	12.3	2.132403542883042	6260.941222388708	240.61522279999997	0.7985050904161493	NT	1	1.07371835	0	2	3	-0.035929142948557355
Connecticut	US-CT	Pied-billed Grebe	Podilymbus podiceps	4610	309797	1.488071220831706	1	5	4350	0.11494252873563218	1	Podicipediformes	Podicipedidae (Grebes)	Podilymbus_podiceps	440	358	498	3.4996161114978133	NA	NA	NA	LC	NA	NA	NA	NA	NA	0.037902669049254725
Connecticut	US-CT	Horned Lark	Eremophila alpestris	4639	309797	1.4974321894660052	1	11	4350	0.2528735632183908	1	Passeriformes	Alaudidae (Larks)	Eremophila_alpestris	34.25	33.25	36.575	19.304285261660723	6240.2447944028345	243.0557952	0.7954867687680653	LC	1	1.52758866	100	1	3	0.3366752487799383
Connecticut	US-CT	Surf Scoter	Melanitta perspicillata	4908	309797	1.5842632433496773	1	10	4350	0.22988505747126436	1	Anseriformes	Anatidae (Ducks, Geese, and Waterfowl)	Melanitta_perspicillata	1047	907	1000	46.77091121614841	NA	NA	NA	LC	NA	NA	NA	NA	NA	0.27859550938402616
Connecticut	US-CT	Peregrine Falcon	Falco peregrinus	4972	309797	1.6049219327495101	1	5	4350	0.11494252873563218	1	Falconiformes	Falconidae (Falcons and Caracaras)	Falco_pelegrinoides	827.25	939.4166667	639.8333333	1.243959730373969	NA	NA	NA	LC	NA	NA	NA	NA	NA	0.010690316165342661
Connecticut	US-CT	Black-throated Blue Warbler	Setophaga caerulescens	5053	309797	1.6310680865211737	1	7	4350	0.16091954022988506	1	Passeriformes	Parulidae (New World Warblers)	Dendroica_caerulescens	10.2	9.8	10.45	1.9553980943929463	6285.369482033769	239.8054888	0.8024100461118698	LC	1	1.006466042	0	2	3	0.12981181208739478
Connecticut	US-CT	Piping Plover	Charadrius melodus	5103	309797	1.647207687614793	1	15	4350	0.3448275862068966	1	Charadriiformes	Charadriidae (Plovers and Lapwings)	Charadrius_melodus	54.40833333	54.6	54.9	4.842001949118574	NA	NA	NA	NT	NA	NA	NA	NA	NA	0.4272972850242425
Connecticut	US-CT	Lesser Yellowlegs	Tringa flavipes	5136	309797	1.6578598243365816	1	5	4350	0.11494252873563218	1	Charadriiformes	Scolopacidae (Sandpipers and Allies)	Tringa_flavipes	81.7	83.7	81.8	8.025009317651705	NA	NA	NA	LC	NA	NA	NA	NA	NA	-9.918578710062659e-4
Connecticut	US-CT	Louisiana Waterthrush	Parkesia motacilla	5265	309797	1.6994999951581196	1	0	4350	0	0	Passeriformes	Parulidae (New World Warblers)	Seiurus_motacilla	20.825	20.85	20.1	1.3286999837605749	6059.172482105481	237.5612306	0.7646408387755854	LC	1	1.298853076	50	2	1	-0.788072951356504
Connecticut	US-CT	Black Vulture	Coragyps atratus	5404	309797	1.7443680861983815	1	16	4350	0.367816091954023	1	Cathartiformes	Cathartidae (New World Vultures)	Coragyps_atratus	2080.5	2103.75	2065	6.866102631990572	NA	NA	NA	NA	NA	NA	NA	NA	NA	0.43299554311818955
Connecticut	US-CT	Barred Owl	Strix varia	5444	309797	1.757279767073277	1	46	4350	1.0574712643678161	1	Strigiformes	Strigidae (Owls)	Strix_varia	NA	NA	NA	1.3185997002329974	NA	NA	NA	LC	NA	NA	NA	NA	NA	0.8719897565840119
Connecticut	US-CT	Blue-headed Vireo	Vireo solitarius	5786	309797	1.8676746385536336	1	2	4350	0.04597701149425287	1	Passeriformes	Vireonidae (Vireos, Shrike-Babblers, and Erpornis)	Vireo_solitarius	15.55833333	15.4	15.3	1.4621349998740396	6257.560229301242	242.267959	0.7982193500326129	LC	1	1.184691431	0	2	3	-0.34491932001572956
Connecticut	US-CT	Magnolia Warbler	Setophaga magnolia	5940	309797	1.9173846099219811	1	8	4350	0.1839080459770115	1	Passeriformes	Parulidae (New World Warblers)	Dendroica_magnolia	8.6	8.275	8.7	1.9611556319639216	6245.920420281668	214.02831079999999	0.791625902331766	LC	1	0.911157609	0	2	3	0.12274603740974603
Connecticut	US-CT	Green Heron	Butorides virescens	5951	309797	1.9209353221625776	1	10	4350	0.22988505747126436	1	Pelecaniformes	Ardeidae (Herons, Egrets, and Bitterns)	Butorides_virescens	212	184	211	1.7322634633949276	NA	NA	NA	NA	NA	NA	NA	NA	NA	0.20923020217131905
Connecticut	US-CT	Least Tern	Sternula antillarum	5997	309797	1.9357837551687074	1	7	4350	0.16091954022988506	1	Charadriiformes	Laridae (Gulls, Terns, and Skimmers)	Sterna_antillarum	46.85	49.3	46.2	10.896125134345196	NA	NA	NA	LC	NA	NA	NA	NA	NA	0.06815564134595362
Connecticut	US-CT	American Kestrel	Falco sparverius	6056	309797	1.9548284844591781	1	3	4350	0.06896551724137931	1	Falconiformes	Falconidae (Falcons and Caracaras)	Falco_sparverius	115.5	120	111	1.5061860645128773	NA	NA	NA	LC	NA	NA	NA	NA	NA	-0.23639860886130637
Connecticut	US-CT	Yellow-crowned Night-Heron	Nyctanassa violacea	6059	309797	1.9557968605247955	1	15	4350	0.3448275862068966	1	Pelecaniformes	Ardeidae (Herons, Egrets, and Bitterns)	Nyctanassa_violacea	NA	NA	NA	2.926619177899622	NA	NA	NA	NA	NA	NA	NA	NA	NA	0.3654831015782821
Connecticut	US-CT	Ruddy Turnstone	Arenaria interpres	6079	309797	1.9622527009622428	1	17	4350	0.3908045977011494	1	Charadriiformes	Scolopacidae (Sandpipers and Allies)	Arenaria_interpres	135	120.3	110.3	11.758205341878131	NA	NA	NA	LC	NA	NA	NA	NA	NA	0.41544933585453386
Connecticut	US-CT	Greater Scaup	Aythya marila	6135	309797	1.9803290541870966	1	5	4350	0.11494252873563218	1	Anseriformes	Anatidae (Ducks, Geese, and Waterfowl)	Aythya_marila	959	958	997	38.18248903115883	NA	NA	NA	LC	NA	NA	NA	NA	NA	-0.06497287762767501
Connecticut	US-CT	Marsh Wren	Cistothorus palustris	6648	309797	2.1459213614076313	1	3	4350	0.06896551724137931	1	Passeriformes	Troglodytidae (Wrens)	Cistothorus_palustris	11.25	10.3	11.65	3.012483055539631	5886.082946218158	232.72908059999997	0.7352242565917935	LC	1	1.028750139	0	1	3	-0.26997258836320853
Connecticut	US-CT	Yellow-throated Vireo	Vireo flavifrons	6661	309797	2.1501176576919723	1	0	4350	0	0	Passeriformes	Vireonidae (Vireos, Shrike-Babblers, and Erpornis)	Vireo_flavifrons	18	-999	-999	1.3457951467497329	5011.102994456986	187.3539542	0.5830578657441708	LC	1	1.255272505	0	2	2	-0.8727358220302015
Connecticut	US-CT	Horned Grebe	Podiceps auritus	6677	309797	2.155282330041931	1	9	4350	0.20689655172413793	1	Podicipediformes	Podicipedidae (Grebes)	Podiceps_auritus	420.5833333	378	441	5.446677472927912	NA	NA	NA	VU	NA	NA	NA	NA	NA	0.12640053066454726
Connecticut	US-CT	Brown Creeper	Certhia americana	6736	309797	2.1743270593324016	1	8	4350	0.1839080459770115	1	Passeriformes	Certhiidae (Treecreepers)	Certhia_americana	9	8.75	9	1.6402026304813986	6647.40544859258	254.99999999999997	0.8647792356565931	NA	1	0.908485019	10	1	2	0.07747612929379948
Connecticut	US-CT	Willet	Tringa semipalmata	7043	309797	2.2734242100472244	1	17	4350	0.3908045977011494	1	Charadriiformes	Scolopacidae (Sandpipers and Allies)	Catoptrophorus_semipalmatus	263.125	282.125	253	15.449740585905055	NA	NA	NA	LC	NA	NA	NA	NA	NA	0.36246261094145665
Connecticut	US-CT	Red-breasted Nuthatch	Sitta canadensis	7051	309797	2.276006546222203	1	5	4350	0.11494252873563218	1	Passeriformes	Sittidae (Nuthatches)	Sitta_canadensis	10.35	10	11	2.0015635915273444	6008.251229176253	228.93656620000002	0.7547958479185752	LC	1	0.991226076	0	0	3	-0.1150673043241533
Connecticut	US-CT	Dunlin	Calidris alpina	7375	309797	2.3805911613088573	1	25	4350	0.5747126436781609	1	Charadriiformes	Scolopacidae (Sandpipers and Allies)	Calidris_alpina	54.6	57.125	52.25	90.85047226128422	NA	NA	NA	LC	NA	NA	NA	NA	NA	0.505582222280421
Connecticut	US-CT	Hermit Thrush	Catharus guttatus	7509	309797	2.423845292239757	1	3	4350	0.06896551724137931	1	Passeriformes	Turdidae (Thrushes and Allies)	Catharus_guttatus	30.55	-999	-999	1.877702220335176	6462.384175601991	247.83406480000002	0.8330040713408036	LC	1	1.478566496	50	1	3	-0.3138130565834919
Connecticut	US-CT	Northern Parula	Setophaga americana	7514	309797	2.425459252349119	1	3	4350	0.06896551724137931	1	Passeriformes	Parulidae (New World Warblers)	Parula_americana	7.9	7.65	7.8	2.195575418130456	5759.0991711941615	217.8404956	0.7117678694884395	LC	1	0.895792588	0	1	3	-0.31405267505719425
Connecticut	US-CT	Purple Martin	Progne subis	7585	309797	2.4483774859020584	1	11	4350	0.2528735632183908	1	Passeriformes	Hirundinidae (Swallows)	Progne_subis	51.45	50.55	51.75	75.49419047599126	5337.9534505124675	177.77134619999998	0.6355131675251431	LC	1	1.730782276	20	2	3	0.15968309922209073
Connecticut	US-CT	Black-crowned Night-Heron	Nycticorax nycticorax	7618	309797	2.4590296226238473	1	10	4350	0.22988505747126436	1	Pelecaniformes	Ardeidae (Herons, Egrets, and Bitterns)	Nycticorax_nycticorax	NA	NA	NA	4.934594230159991	NA	NA	NA	NA	NA	NA	NA	NA	NA	0.12033177838942856
Connecticut	US-CT	Willow Flycatcher	Empidonax traillii	7696	309797	2.4842074003298933	1	1	4350	0.022988505747126436	1	Passeriformes	Tyrannidae (Tyrant Flycatchers)	Empidonax_traillii	13.25	13.7	13.1	1.5589223032943025	6286.142914623513	245.2397196	0.803436386658066	LC	1	1.127104798	0	2	3	-0.623697959655412
Connecticut	US-CT	Sharp-shinned Hawk	Accipiter striatus	7831	309797	2.527784323282666	1	3	4350	0.06896551724137931	1	Accipitriformes	Accipitridae (Hawks, Eagles, and Kites)	Accipiter_erythronemius	138.5	174	103	1.667089428454836	NA	NA	NA	LC	NA	NA	NA	NA	NA	-0.32892781654338105
Connecticut	US-CT	Green-winged Teal	Anas crecca	7908	309797	2.5526393089668398	1	11	4350	0.2528735632183908	1	Anseriformes	Anatidae (Ducks, Geese, and Waterfowl)	Anas_crecca	NA	NA	NA	25.017445668842935	NA	NA	NA	NA	NA	NA	NA	NA	NA	0.14467115718419787
Connecticut	US-CT	Spotted Sandpiper	Actitis macularius	7917	309797	2.5555444371636913	1	13	4350	0.2988505747126437	1	Charadriiformes	Scolopacidae (Sandpipers and Allies)	Actitis_macularius	41.85833333	47.25	36.9	2.005030955773258	NA	NA	NA	LC	NA	NA	NA	NA	NA	0.21120849218895876
Connecticut	US-CT	Palm Warbler	Setophaga palmarum	7958	309797	2.568778910060459	1	7	4350	0.16091954022988506	1	Passeriformes	Parulidae (New World Warblers)	Dendroica_palmarum	10.25	10.6	9.7	3.5483756083793416	5446.095866314314	222.10363180000002	0.6607224867959656	LC	1	1.012837225	100	2	2	-0.03368897878715953
Connecticut	US-CT	Field Sparrow	Spizella pusilla	7994	309797	2.580399422847865	1	8	4350	0.1839080459770115	1	Passeriformes	Passerellidae (New World Sparrows)	Spizella_pusilla	12.8	12.75	13.2	3.108877665866878	5744.349796517616	222.96709839999994	0.7101768938952701	LC	1	1.096910013	100	1	3	0.015838761875916575
Connecticut	US-CT	Black-throated Green Warbler	Setophaga virens	8402	309797	2.712098567771799	1	1	4350	0.022988505747126436	1	Passeriformes	Parulidae (New World Warblers)	Dendroica_virens	9	8.5	9	1.98775895229425	5487.9026314330295	218.5337592	0.6670443619829056	LC	1	0.939519253	0	2	3	-0.6552929620630359
Connecticut	US-CT	Black-bellied Plover	Pluvialis squatarola	8440	309797	2.7243646646029496	1	9	4350	0.20689655172413793	1	Charadriiformes	Charadriidae (Plovers and Lapwings)	Pluvialis_squatarola	NA	NA	NA	17.67866484229117	NA	NA	NA	NA	NA	NA	NA	NA	NA	0.04205262493977313
Connecticut	US-CT	Chestnut-sided Warbler	Setophaga pensylvanica	8620	309797	2.7824672285399794	1	4	4350	0.09195402298850575	1	Passeriformes	Parulidae (New World Warblers)	Dendroica_pensylvanica	9.6	9.275	9.725	1.9789185177046753	6575.1588094727485	253.21871	0.852539869499572	LC	1	0.968482949	0	2	3	-0.2665739231465396
Connecticut	US-CT	Sanderling	Calidris alba	8810	309797	2.843797712695733	1	19	4350	0.43678160919540227	1	Charadriiformes	Scolopacidae (Sandpipers and Allies)	Calidris_alba	55.55	55.4	52.8	31.670775157525796	NA	NA	NA	LC	NA	NA	NA	NA	NA	0.3276376820626429
Connecticut	US-CT	Semipalmated Plover	Charadrius semipalmatus	8865	309797	2.8615512738987143	1	9	4350	0.20689655172413793	1	Charadriiformes	Charadriidae (Plovers and Lapwings)	Charadrius_semipalmatus	52	48	47.5	17.548628043813938	NA	NA	NA	LC	NA	NA	NA	NA	NA	0.024367358365822905
Connecticut	US-CT	Least Sandpiper	Calidris minutilla	8881	309797	2.8667159462486724	1	20	4350	0.45977011494252873	1	Charadriiformes	Scolopacidae (Sandpipers and Allies)	Calidris_minutilla	23.45	23.65	22	25.28488358600146	NA	NA	NA	LC	NA	NA	NA	NA	NA	0.3459375307423998
Connecticut	US-CT	Blue-winged Warbler	Vermivora cyanoptera	8885	309797	2.868007114336162	1	3	4350	0.06896551724137931	1	Passeriformes	Parulidae (New World Warblers)	Vermivora_pinus	8.9325	8.6	8.9	1.3252526811012106	6059.69149713438	210.96914919999998	0.7603300629650713	LC	1	0.949390007	0	2	3	-0.37438387052501565
Connecticut	US-CT	Indigo Bunting	Passerina cyanea	8901	309797	2.87317178668612	1	8	4350	0.1839080459770115	1	Passeriformes	Cardinalidae (Cardinals and Allies)	Passerina_cyanea	14.7	14.4	15	3.36236373757235	6449.786168834233	210.03182119999997	0.8246711742033193	LC	1	1.167317335	40	2	3	-0.022849014920083767
Connecticut	US-CT	Laughing Gull	Leucophaeus atricilla	9022	309797	2.9122296213326795	1	12	4350	0.27586206896551724	1	Charadriiformes	Laridae (Gulls, Terns, and Skimmers)	Larus_atricilla	308	289	317.25	55.79110655887987	NA	NA	NA	LC	NA	NA	NA	NA	NA	0.1319912466884266
Connecticut	US-CT	Common Tern	Sterna hirundo	9071	309797	2.928046430404426	1	12	4350	0.27586206896551724	1	Charadriiformes	Laridae (Gulls, Terns, and Skimmers)	Sterna_hirundo	124	126	124	35.057771968946746	NA	NA	NA	LC	NA	NA	NA	NA	NA	0.1300414312578892
Connecticut	US-CT	American Wigeon	Mareca americana	9139	309797	2.9499962878917483	1	17	4350	0.3908045977011494	1	Anseriformes	Anatidae (Ducks, Geese, and Waterfowl)	Anas_americana	786	710	792	29.865986404398004	NA	NA	NA	LC	NA	NA	NA	NA	NA	0.2686820971215605
Connecticut	US-CT	Purple Finch	Haemorhous purpureus	9254	309797	2.987117370407073	1	4	4350	0.09195402298850575	1	Passeriformes	Fringillidae (Finches, Euphonias, and Allies)	Carpodacus_purpureus	25.23333333	25.1	25.55	3.292726104848931	4366.192780656502	188.95568319999998	0.47669681808273773	LC	1	1.367355921	33	1	2	-0.2921219100585099
Connecticut	US-CT	Golden-crowned Kinglet	Regulus satrapa	9399	309797	3.033922213578569	1	4	4350	0.09195402298850575	1	Passeriformes	Regulidae (Kinglets)	Regulus_satrapa	6.103333333	6.1	6.3	3.2938298322841026	5557.970863355411	219.9425086	0.6788619686160329	LC	1	0.792391689	0	1	3	-0.29771864841569856
Connecticut	US-CT	Red-throated Loon	Gavia stellata	9618	309797	3.104613666368622	1	12	4350	0.27586206896551724	1	Gaviiformes	Gaviidae (Loons)	Gavia_stellata	1603	1477	1729	8.931696919864866	NA	NA	NA	LC	NA	NA	NA	NA	NA	0.10896329220246005
Connecticut	US-CT	Semipalmated Sandpiper	Calidris pusilla	10031	309797	3.237926771401918	1	17	4350	0.3908045977011494	1	Charadriiformes	Scolopacidae (Sandpipers and Allies)	Calidris_pusilla	26.36666667	26.75	24.75	70.3290785628437	NA	NA	NA	NT	NA	NA	NA	NA	NA	0.2351575116838533
Connecticut	US-CT	Long-tailed Duck	Clangula hyemalis	10224	309797	3.300225631623289	1	12	4350	0.27586206896551724	1	Anseriformes	Anatidae (Ducks, Geese, and Waterfowl)	Clangula_hyemalis	814	705	801.5	36.54050434390786	NA	NA	NA	VU	NA	NA	NA	NA	NA	0.08696802662791416
Connecticut	US-CT	Northern Harrier	Circus hudsonius	10285	309797	3.319915944957504	1	8	4350	0.1839080459770115	1	Accipitriformes	Accipitridae (Hawks, Eagles, and Kites)	Circus_cyaneus	436.5	522.5	346	1.4728244922034794	NA	NA	NA	LC	NA	NA	NA	NA	NA	-0.07487419541533558
Connecticut	US-CT	Ring-necked Duck	Aythya collaris	10540	309797	3.4022279105349633	1	13	4350	0.2988505747126437	1	Anseriformes	Anatidae (Ducks, Geese, and Waterfowl)	Aythya_collaris	730	680	730	17.68934364366408	NA	NA	NA	LC	NA	NA	NA	NA	NA	0.10819508234649498
Connecticut	US-CT	American Oystercatcher	Haematopus palliatus	10944	309797	3.5326358873714074	1	14	4350	0.3218390804597701	1	Charadriiformes	Haematopodidae (Oystercatchers)	Haematopus_palliatus	560	616	554.5	9.843196208761519	NA	NA	NA	LC	NA	NA	NA	NA	NA	0.12461812799785517
Connecticut	US-CT	Gadwall	Mareca strepera	11134	309797	3.5939663715271615	1	20	4350	0.45977011494252873	1	Anseriformes	Anatidae (Ducks, Geese, and Waterfowl)	Anas_strepera	850	849	968	15.61762252657514	NA	NA	NA	LC	NA	NA	NA	NA	NA	0.2645501618360662
Connecticut	US-CT	Wild Turkey	Meleagris gallopavo	12173	309797	3.929347282252572	1	82	4350	1.885057471264368	1	Galliformes	Phasianidae (Pheasants, Grouse, and Allies)	Meleagris_gallopavo	5811	4300	7400	7.56835714120231	NA	NA	NA	LC	NA	NA	NA	NA	NA	0.8292927670344599
Connecticut	US-CT	Pine Warbler	Setophaga pinus	12344	309797	3.9845447179927502	1	2	4350	0.04597701149425287	1	Passeriformes	Parulidae (New World Warblers)	Dendroica_pinus	11.9	11.1	-999	2.43362377361732	5362.497060572878	201.680931	0.643524149331943	LC	1	1.072441077	20	1	3	-0.6176856781912067
Connecticut	US-CT	American Tree Sparrow	Spizelloides arborea	12374	309797	3.9942284786489215	1	6	4350	0.13793103448275862	1	Passeriformes	Passerellidae (New World Sparrows)	Spizella_arborea	17.85	17.1	18.6	4.264307875191351	5075.286164878028	200.0398754	0.5957669739104223	LC	1	1.25163822	60	2	3	-0.2505826990213133
Connecticut	US-CT	Ruby-crowned Kinglet	Regulus calendula	12456	309797	4.020697424442457	1	10	4350	0.22988505747126436	1	Passeriformes	Regulidae (Kinglets)	Regulus_calendula	6.575	6.25	6.7	2.6315963862013327	5209.9545816642785	220.54974399999998	0.621423288723533	LC	1	0.792391689	0	1	3	-0.05666569145536951
Connecticut	US-CT	Northern Rough-winged Swallow	Stelgidopteryx serripennis	12606	309797	4.069116227723316	1	4	4350	0.09195402298850575	1	Passeriformes	Hirundinidae (Swallows)	Stelgidopteryx_serripennis	15.8	13.3	14.5	9.079247786144995	5158.9057128343775	206.2893032	0.6106254106317563	LC	1	1.200158029	30	1	2	-0.40339748310164403
Connecticut	US-CT	Common Raven	Corvus corax	12809	309797	4.134643008163411	1	5	4350	0.11494252873563218	1	Passeriformes	Corvidae (Crows, Jays, and Magpies)	Corvus_corax	NA	NA	NA	3.0039336535463725	4554.8926119415455	74.23399699999999	0.48892795322427884	LC	1	2.973589623	80	0	3	-0.32996695548910804
Connecticut	US-CT	Cooper's Hawk	Accipiter cooperii	13025	309797	4.2043660848878455	1	21	4350	0.4827586206896552	1	Accipitriformes	Accipitridae (Hawks, Eagles, and Kites)	Accipiter_cooperii	452	529	338.5	1.206303076664663	NA	NA	NA	LC	NA	NA	NA	NA	NA	0.22828471517243637
Connecticut	US-CT	Savannah Sparrow	Passerculus sandwichensis	13121	309797	4.235354118987595	1	18	4350	0.41379310344827586	1	Passeriformes	Passerellidae (New World Sparrows)	Passerculus_sandwichensis	20.2	18.68333334	20.5125	5.4975344002651	6351.693958531725	244.0033406	0.8140698157224331	LC	1	1.315296352	80	1	3	0.1619721623440712
Connecticut	US-CT	Blue-gray Gnatcatcher	Polioptila caerulea	13393	309797	4.323153548936885	1	2	4350	0.04597701149425287	1	Passeriformes	Polioptilidae (Gnatcatchers)	Polioptila_caerulea	NA	NA	NA	2.846128006746525	5983.319402859291	225.05215479999998	0.7500315314115613	NA	1	0.763427994	0	1	3	-0.6470462949301908
Connecticut	US-CT	Common Goldeneye	Bucephala clangula	13460	309797	4.344780614402334	1	15	4350	0.3448275862068966	1	Anseriformes	Anatidae (Ducks, Geese, and Waterfowl)	Bucephala_clangula	895.93	740.375	1000	15.946955434089793	NA	NA	NA	LC	NA	NA	NA	NA	NA	0.07815608764634335
Connecticut	US-CT	Bald Eagle	Haliaeetus leucocephalus	13723	309797	4.429674916154772	1	28	4350	0.6436781609195402	1	Accipitriformes	Accipitridae (Hawks, Eagles, and Kites)	Haliaeetus_leucocephalus	4740	5350	4130	2.119673264889587	NA	NA	NA	LC	NA	NA	NA	NA	NA	0.3294681768414282
Connecticut	US-CT	Yellow-bellied Sapsucker	Sphyrapicus varius	13902	309797	4.4874546880699295	1	12	4350	0.27586206896551724	1	Piciformes	Picidae (Woodpeckers)	Sphyrapicus_varius	50.3	49	-999	1.5003351673748502	NA	NA	NA	LC	NA	NA	NA	NA	NA	-0.02365159892684375
Connecticut	US-CT	Scarlet Tanager	Piranga olivacea	14171	309797	4.574285741953602	1	13	4350	0.2988505747126437	1	Passeriformes	Cardinalidae (Cardinals and Allies)	Piranga_olivacea	28.825	27.3	29.3	1.6537467500539664	5429.812166696618	222.40104099999996	0.6580794024325232	LC	1	1.450249108	10	2	3	0.0016341234228880452
Connecticut	US-CT	Great Crested Flycatcher	Myiarchus crinitus	14208	309797	4.58622904676288	1	2	4350	0.04597701149425287	1	Passeriformes	Tyrannidae (Tyrant Flycatchers)	Myiarchus_crinitus	33.275	-999	-999	1.5126482073209253	5529.525422788289	216.33211459999995	0.6735620351800886	LC	1	1.506505032	100	2	2	-0.6683113251333939
Connecticut	US-CT	Red-shouldered Hawk	Buteo lineatus	14589	309797	4.70921280709626	1	38	4350	0.8735632183908045	1	Accipitriformes	Accipitridae (Hawks, Eagles, and Kites)	Buteo_lineatus	616	676.75	539	1.3306175555495656	NA	NA	NA	LC	NA	NA	NA	NA	NA	0.4361060394762389
Connecticut	US-CT	Greater Yellowlegs	Tringa melanoleuca	14617	309797	4.718250983708687	1	22	4350	0.5057471264367815	1	Charadriiformes	Scolopacidae (Sandpipers and Allies)	Tringa_melanoleuca	170	175	164.5	4.791255776804322	NA	NA	NA	LC	NA	NA	NA	NA	NA	0.20607903974439268
Connecticut	US-CT	Eastern Wood-Pewee	Contopus virens	15282	309797	4.932907678253824	1	4	4350	0.09195402298850575	1	Passeriformes	Tyrannidae (Tyrant Flycatchers)	Contopus_virens	NA	NA	NA	1.5737181066158774	6110.20548012974	235.8170482	0.7727899774728827	NA	1	1.1430148	33	2	2	-0.47269440453334477
Connecticut	US-CT	Brant	Branta bernicla	15668	309797	5.0575053986965655	1	54	4350	1.2413793103448276	1	Anseriformes	Anatidae (Ducks, Geese, and Waterfowl)	Branta_bernicla	NA	NA	NA	70.87306773178834	NA	NA	NA	NA	NA	NA	NA	NA	NA	0.5597186987527553
Connecticut	US-CT	Pileated Woodpecker	Dryocopus pileatus	15780	309797	5.0936581051462735	1	31	4350	0.7126436781609196	1	Piciformes	Picidae (Woodpeckers)	Dryocopus_pileatus	303.875	274.35	307.25	1.2892041030682282	NA	NA	NA	LC	NA	NA	NA	NA	NA	0.3219418945821133
Connecticut	US-CT	Rose-breasted Grosbeak	Pheucticus ludovicianus	16388	309797	5.289915654444685	1	21	4350	0.4827586206896552	1	Passeriformes	Cardinalidae (Cardinals and Allies)	Pheucticus_ludovicianus	45.1	45.6	43.6	2.10760211712288	6249.6305773900085	238.88112739999997	0.7963483455759076	LC	1	1.62324929	20	2	3	0.14560522188976488
Connecticut	US-CT	Eastern Kingbird	Tyrannus tyrannus	16975	309797	5.479394571283777	1	13	4350	0.2988505747126437	1	Passeriformes	Tyrannidae (Tyrant Flycatchers)	Tyrannus_tyrannus	40.125	39.7875	41.6	27.22218170070465	6490.799501392151	249.41189899999998	0.837962973632011	LC	1	1.58713489	0	2	3	-0.06335791082588112
Connecticut	US-CT	Common Merganser	Mergus merganser	17143	309797	5.533623630958337	1	28	4350	0.6436781609195402	1	Anseriformes	Anatidae (Ducks, Geese, and Waterfowl)	Mergus_merganser	1462.5	1232	1709	15.529082687231492	NA	NA	NA	NA	NA	NA	NA	NA	NA	0.24936688869429074
Connecticut	US-CT	Veery	Catharus fuscescens	17699	309797	5.713095995119385	1	10	4350	0.22988505747126436	1	Passeriformes	Turdidae (Thrushes and Allies)	Catharus_fuscescens	31.925	39.7	43.3	1.6390669084457263	5930.3096447532125	237.0069612	0.743243733988833	LC	1	1.503790683	100	2	3	-0.1831283049727005
Connecticut	US-CT	Ruby-throated Hummingbird	Archilochus colubris	17883	309797	5.772489727143904	1	24	4350	0.5517241379310345	1	Caprimulgiformes	Trochilidae (Hummingbirds)	Archilochus_colubris	3.1425	3.345	3.05	1.8516536802812307	NA	NA	NA	LC	NA	NA	NA	NA	NA	0.16969597356070026
Connecticut	US-CT	Yellow-rumped Warbler	Setophaga coronata	18083	309797	5.837048131518381	1	24	4350	0.5517241379310345	1	Passeriformes	Parulidae (New World Warblers)	Dendroica_coronata	NA	NA	NA	6.356666864831022	6285.236147284917	244.1226872	0.8031017828629352	NA	1	1.074351921	0	1	3	0.16569238650280144
Connecticut	US-CT	Swamp Sparrow	Melospiza georgiana	18455	309797	5.95712676365491	1	3	4350	0.06896551724137931	1	Passeriformes	Passerellidae (New World Sparrows)	Melospiza_georgiana	16.575	-999	18.8	3.093027168387523	5238.610288431408	197.08509099999998	0.6222815486877397	LC	1	1.206825876	100	1	3	-0.6375179033349448
Connecticut	US-CT	Black-and-white Warbler	Mniotilta varia	18942	309797	6.114326478306762	1	13	4350	0.2988505747126437	1	Passeriformes	Parulidae (New World Warblers)	Mniotilta_varia	10.9	10.6	11	1.6554209019635007	6558.33359669065	251.5772068	0.8494866853660977	LC	1	1.037426498	0	2	3	-0.10282599055255257
Connecticut	US-CT	Warbling Vireo	Vireo gilvus	18976	309797	6.125301407050424	1	4	4350	0.09195402298850575	1	Passeriformes	Vireonidae (Vireos, Shrike-Babblers, and Erpornis)	Vireo_gilvus	13.0975	12.1	11.3	1.9194783099426733	5572.965733097275	231.5304358	0.683257020444682	LC	1	1.082796138	0	1	3	-0.5506295877554049
Connecticut	US-CT	Bufflehead	Bucephala albeola	19092	309797	6.162745281587621	1	24	4350	0.5517241379310345	1	Anseriformes	Anatidae (Ducks, Geese, and Waterfowl)	Bucephala_albeola	400	334.75	477	10.736374792481648	NA	NA	NA	LC	NA	NA	NA	NA	NA	0.14614657018282184
Connecticut	US-CT	Eastern Towhee	Pipilo erythrophthalmus	19235	309797	6.208904540715372	1	6	4350	0.13793103448275862	1	Passeriformes	Passerellidae (New World Sparrows)	Pipilo_erythrophthalmus	40.3	39.3	41.3	2.2084459297456136	6052.079884369837	230.3390544	0.7622741136525615	LC	1	1.60260252	80	1	3	-0.4093816097668565
Connecticut	US-CT	Chimney Swift	Chaetura pelagica	19538	309797	6.306710523342705	1	2	4350	0.04597701149425287	1	Caprimulgiformes	Apodidae (Swifts)	Chaetura_pelagica	23.5	-999	23	8.809985869037824	NA	NA	NA	VU	NA	NA	NA	NA	NA	-0.7829847743889685
Connecticut	US-CT	Ovenbird	Seiurus aurocapilla	19721	309797	6.3657814633453516	1	8	4350	0.1839080459770115	1	Passeriformes	Parulidae (New World Warblers)	Seiurus_aurocapilla	19.4	21.7	22.5	1.7999590460744217	6568.812350921139	251.98084999999998	0.8512859204440152	LC	1	1.274157849	80	2	2	-0.30921951962568806
Connecticut	US-CT	Wood Thrush	Hylocichla mustelina	19843	309797	6.405162090013783	1	9	4350	0.20689655172413793	1	Passeriformes	Turdidae (Thrushes and Allies)	Hylocichla_mustelina	48.65	52.5	47.8	1.7953143871443218	6588.558936008481	251.35546219999998	0.8544473128771547	NT	1	1.700270937	80	2	3	-0.26568210566035155
Connecticut	US-CT	Snowy Egret	Egretta thula	20098	309797	6.487474055591242	1	42	4350	0.9655172413793104	1	Pelecaniformes	Ardeidae (Herons, Egrets, and Bitterns)	Egretta_thula	370	-999	-999	6.076657939577434	NA	NA	NA	LC	NA	NA	NA	NA	NA	0.36318977766148003
Connecticut	US-CT	Belted Kingfisher	Megaceryle alcyon	20595	309797	6.6479016904618184	1	17	4350	0.3908045977011494	1	Coraciiformes	Alcedinidae (Kingfishers)	Megaceryle_alcyon	152.1666667	154.3	150.8	1.2345454723442657	NA	NA	NA	LC	NA	NA	NA	NA	NA	-0.023799742717306047
Connecticut	US-CT	Common Loon	Gavia immer	21106	309797	6.8128484136386085	1	36	4350	0.8275862068965517	1	Gaviiformes	Gaviidae (Loons)	Gavia_immer	NA	NA	NA	3.942013118704755	NA	NA	NA	LC	NA	NA	NA	NA	NA	0.28030674370388514
Connecticut	US-CT	American Redstart	Setophaga ruticilla	21723	309797	7.012011091133871	1	20	4350	0.45977011494252873	1	Passeriformes	Parulidae (New World Warblers)	Setophaga_ruticilla	8.35	8.225	8.375	2.5051785117093117	6399.383892756288	247.7502932	0.8225741045673095	LC	1	0.916453949	0	2	3	0.023951795806411824
Connecticut	US-CT	Killdeer	Charadrius vociferus	22658	309797	7.3138216315845535	1	27	4350	0.6206896551724138	1	Charadriiformes	Charadriidae (Plovers and Lapwings)	Charadrius_vociferus	94.275	101	92.1	6.097611262589059	NA	NA	NA	LC	NA	NA	NA	NA	NA	0.13372052696416692
Connecticut	US-CT	Hooded Merganser	Lophodytes cucullatus	23086	309797	7.451976616945935	1	44	4350	1.011494252873563	1	Anseriformes	Anatidae (Ducks, Geese, and Waterfowl)	Lophodytes_cucullatus	617	617	617	5.554367758542062	NA	NA	NA	LC	NA	NA	NA	NA	NA	0.3330385879644863
Connecticut	US-CT	Red-breasted Merganser	Mergus serrator	23182	309797	7.482964651045684	1	40	4350	0.9195402298850575	1	Anseriformes	Anatidae (Ducks, Geese, and Waterfowl)	Mergus_serrator	1042.583333	908	1135	23.050358930206126	NA	NA	NA	LC	NA	NA	NA	NA	NA	0.29111611158287287
Connecticut	US-CT	Fish Crow	Corvus ossifragus	23268	309797	7.51072476492671	1	11	4350	0.2528735632183908	1	Passeriformes	Corvidae (Crows, Jays, and Magpies)	Corvus_ossifragus	285.05	270	299.95	9.20511988523994	4354.579265998802	89.6893868	0.45836456668665004	LC	1	2.45484486	90	0	3	-0.24381946847017538
Connecticut	US-CT	Wood Duck	Aix sponsa	23994	309797	7.745071772806063	1	12	4350	0.27586206896551724	1	Anseriformes	Anatidae (Ducks, Geese, and Waterfowl)	Aix_sponsa	657.5	637	680	6.349751684755149	NA	NA	NA	LC	NA	NA	NA	NA	NA	-0.22011762974853705
Connecticut	US-CT	House Wren	Troglodytes aedon	25103	309797	8.103048125062541	1	13	4350	0.2988505747126437	1	Passeriformes	Troglodytidae (Wrens)	Troglodytes_aedon	11	11.45	10.95	2.025024117432387	5419.4420081002845	220.4516088	0.6560425497952311	LC	1	1.040404529	0	1	3	-0.20419807163150722
Connecticut	US-CT	Baltimore Oriole	Icterus galbula	25955	309797	8.378066927697816	1	37	4350	0.8505747126436782	1	Passeriformes	Icteridae (Troupials and Allies)	Icterus_galbula	33.9	33.2	34.7	2.396809192208242	4906.436883904733	208.48609159999998	0.5692468231266447	LC	1	1.516535374	30	2	3	0.21744250922463804
Connecticut	US-CT	Eastern Bluebird	Sialia sialis	26278	309797	8.482328750762596	1	39	4350	0.8965517241379309	1	Passeriformes	Turdidae (Thrushes and Allies)	Sialia_sialis	29.65	30.35	29	3.274171589490064	6404.400438501865	219.4379962	0.8187225145945004	LC	1	1.439332694	100	1	3	0.23526675143069636
Connecticut	US-CT	Red-eyed Vireo	Vireo olivaceus	27139	309797	8.760252681594721	1	6	4350	0.13793103448275862	1	Passeriformes	Vireonidae (Vireos, Shrike-Babblers, and Erpornis)	Vireo_olivaceus	16.85	15.6	17.2	2.108172913374437	5915.968273250613	234.662045	0.7404849159667467	LC	1	1.224797133	0	1	3	-0.533300816426509
Connecticut	US-CT	Hairy Woodpecker	Dryobates villosus	31540	309797	10.180860369855099	1	8	4350	0.1839080459770115	1	Piciformes	Picidae (Woodpeckers)	Picoides_villosus	65.875	62.6	69.8	1.3724615337480603	NA	NA	NA	LC	NA	NA	NA	NA	NA	-0.4782556824971832
Connecticut	US-CT	Turkey Vulture	Cathartes aura	32325	309797	10.434252107024923	1	39	4350	0.8965517241379309	1	Cathartiformes	Cathartidae (New World Vultures)	Cathartes_aura	1776	1811	1426	8.941035044817117	NA	NA	NA	LC	NA	NA	NA	NA	NA	0.16071195656967435
Connecticut	US-CT	Great Egret	Ardea alba	32397	309797	10.457493132599735	1	73	4350	1.6781609195402298	1	Pelecaniformes	Ardeidae (Herons, Egrets, and Bitterns)	Casmerodius_albus	873.5	812	935	5.322803069929153	NA	NA	NA	NA	NA	NA	NA	NA	NA	0.4270827676427587
Connecticut	US-CT	Cedar Waxwing	Bombycilla cedrorum	32791	309797	10.584673189217456	1	26	4350	0.5977011494252874	1	Passeriformes	Bombycillidae (Waxwings)	Bombycilla_cedrorum	32.04816667	33	30.7	14.511992399125356	3617.576641909205	135.6928298	0.3441186044922051	LC	1	1.499687083	0	0	3	-0.015136706064045092
Connecticut	US-CT	Yellow Warbler	Setophaga petechia	33230	309797	10.726378886819434	1	30	4350	0.6896551724137931	1	Passeriformes	Parulidae (New World Warblers)	Dendroica_aestiva	NA	NA	NA	2.6246960250668856	NA	NA	NA	NA	NA	NA	NA	NA	NA	0.0400738671332727
Connecticut	US-CT	Mute Swan	Cygnus olor	34229	309797	11.048848116669948	1	58	4350	1.3333333333333335	1	Anseriformes	Anatidae (Ducks, Geese, and Waterfowl)	Cygnus_olor	10230	9600	11800	7.679406087549063	NA	NA	NA	LC	NA	NA	NA	NA	NA	0.3089015562841039
Connecticut	US-CT	Barn Swallow	Hirundo rustica	34705	309797	11.202497119081205	1	25	4350	0.5747126436781609	1	Passeriformes	Hirundinidae (Swallows)	Hirundo_rustica	19	18.45	18.8	17.112200504999098	4778.775309574381	203.41023659999996	0.5473007546679949	LC	1	1.246259702	30	1	3	-0.051948605970441875
Connecticut	US-CT	Common Yellowthroat	Geothlypis trichas	36799	309797	11.878423612881985	1	23	4350	0.5287356321839081	1	Passeriformes	Parulidae (New World Warblers)	Geothlypis_trichas	9.666666667	9.775	10.04166667	2.588502839161758	6050.2158562443865	208.59801399999998	0.7583713828821669	LC	1	0.975436404	0	1	3	-0.10780075610086245
Connecticut	US-CT	Osprey	Pandion haliaetus	37707	309797	12.171518768742112	1	53	4350	1.218390804597701	1	Accipitriformes	Pandionidae (Osprey)	Pandion_haliaetus	NA	NA	NA	1.8934346059574894	NA	NA	NA	LC	NA	NA	NA	NA	NA	0.2356072485022762
Connecticut	US-CT	Northern Flicker	Colaptes auratus	38523	309797	12.43491705858998	1	29	4350	0.6666666666666667	1	Piciformes	Picidae (Woodpeckers)	Colaptes_auratus	130.6716667	128.4	128	1.9288931442834716	NA	NA	NA	NA	NA	NA	NA	NA	NA	-0.0273722994243161
Connecticut	US-CT	Brown-headed Cowbird	Molothrus ater	38889	309797	12.553058938595274	1	29	4350	0.6666666666666667	1	Passeriformes	Icteridae (Troupials and Allies)	Molothrus_ater	42.55	37.3	47.5	35.75342329858687	4897.774966810677	203.9483914	0.5670644718017416	LC	0	1.624809943	80	1	3	-0.03077624790129913
Connecticut	US-CT	Great Black-backed Gull	Larus marinus	39333	309797	12.696378596306616	1	26	4350	0.5977011494252874	1	Charadriiformes	Laridae (Gulls, Terns, and Skimmers)	Larus_marinus	1658.5	1488	1827.5	11.663097257539802	NA	NA	NA	LC	NA	NA	NA	NA	NA	-0.08062037169851398
Connecticut	US-CT	Eastern Phoebe	Sayornis phoebe	39966	309797	12.900705946151836	1	29	4350	0.6666666666666667	1	Passeriformes	Tyrannidae (Tyrant Flycatchers)	Sayornis_phoebe	19.7	18.9	-999	1.7864049648697315	6451.4115348679825	250.3903636	0.8316125601657944	LC	1	1.294466226	0	1	2	-0.040610026320800505
Connecticut	US-CT	Great Blue Heron	Ardea herodias	40599	309797	13.105033295997057	1	73	4350	1.6781609195402298	1	Pelecaniformes	Ardeidae (Herons, Egrets, and Bitterns)	Ardea_herodias	2388.666667	2204	2661.75	2.6136046740105083	NA	NA	NA	LC	NA	NA	NA	NA	NA	0.3458436080069975
Connecticut	US-CT	Double-crested Cormorant	Phalacrocorax auritus	43244	309797	13.95881819384952	1	43	4350	0.9885057471264367	1	Suliformes	Phalacrocoracidae (Cormorants and Shags)	Phalacrocorax_auritus	1876.5	1712.25	1948.5	20.095767261170838	NA	NA	NA	LC	NA	NA	NA	NA	NA	0.09734448007439613
Connecticut	US-CT	Red-tailed Hawk	Buteo jamaicensis	43253	309797	13.961723322046371	1	68	4350	1.5632183908045976	1	Accipitriformes	Accipitridae (Hawks, Eagles, and Kites)	Buteo_jamaicensis	1126	1224	1028	1.5372768128763463	NA	NA	NA	LC	NA	NA	NA	NA	NA	0.29266598283976003
Connecticut	US-CT	Chipping Sparrow	Spizella passerina	44306	309797	14.301623321077997	1	37	4350	0.8505747126436782	1	Passeriformes	Passerellidae (New World Sparrows)	Spizella_passerina	12.3	13.4	12.1	5.879094542365291	6183.874031263542	238.983519	0.7854934527464957	LC	1	1.086359831	80	1	3	0.024941733525232185
Connecticut	US-CT	Dark-eyed Junco	Junco hyemalis	45403	309797	14.655726169072006	1	68	4350	1.5632183908045976	1	Passeriformes	Passerellidae (New World Sparrows)	Junco_hyemalis	19.475	18.425	19.775	5.92026302378298	3605.450343951462	117.01391980000001	0.3390254427055546	LC	1	1.279395425	60	1	3	0.27520283899819864
Connecticut	US-CT	Northern Mockingbird	Mimus polyglottos	45453	309797	14.671865770165624	1	52	4350	1.1954022988505748	1	Passeriformes	Mimidae (Mockingbirds and Thrashers)	Mimus_polyglottos	48.5	46.4	50.5	2.244093215297539	6394.015279138884	246.9408882	0.8215526653229277	LC	1	1.685741739	70	0	3	0.16023340973448547
Connecticut	US-CT	American Black Duck	Anas rubripes	45477	309797	14.679612778690561	1	39	4350	0.8965517241379309	1	Anseriformes	Anatidae (Ducks, Geese, and Waterfowl)	Anas_rubripes	1153.666667	1107	1245	14.47588831746751	NA	NA	NA	LC	NA	NA	NA	NA	NA	0.03782750634619332
Connecticut	US-CT	Carolina Wren	Thryothorus ludovicianus	46673	309797	15.065672036849936	1	26	4350	0.5977011494252874	1	Passeriformes	Troglodytidae (Wrens)	Thryothorus_ludovicianus	19.56666667	18.7	21.2	2.2034134351541184	6186.001728007625	242.26386239999997	0.786387588031682	LC	1	1.279514093	40	0	3	-0.14221345973595295
Connecticut	US-CT	Tree Swallow	Tachycineta bicolor	47215	309797	15.240625312704772	1	43	4350	0.9885057471264367	1	Passeriformes	Hirundinidae (Swallows)	Tachycineta_bicolor	20.8	20.85	21.85	218.50263815114158	6566.378781434364	252.3533918	0.8509451615869443	LC	1	1.326335861	20	1	3	0.06571920924342979
Connecticut	US-CT	Herring Gull	Larus argentatus	57259	309797	18.48274838039103	1	70	4350	1.6091954022988506	1	Charadriiformes	Laridae (Gulls, Terns, and Skimmers)	Larus_argentatus	NA	NA	NA	33.015813438602564	NA	NA	NA	NA	NA	NA	NA	NA	NA	0.20409461580120614
Connecticut	US-CT	Herring Gull	Larus argentatus	57259	309797	18.48274838039103	1	15	4350	0.3448275862068966	1	Charadriiformes	Laridae (Gulls, Terns, and Skimmers)	Larus_argentatus	NA	NA	NA	33.015813438602564	NA	NA	NA	NA	NA	NA	NA	NA	NA	-0.4430437502619443
Connecticut	US-CT	Ring-billed Gull	Larus delawarensis	65163	309797	21.034096521270378	1	57	4350	1.3103448275862069	1	Charadriiformes	Laridae (Gulls, Terns, and Skimmers)	Larus_delawarensis	518.5	471	566	50.968782660901134	NA	NA	NA	LC	NA	NA	NA	NA	NA	0.06971648376586555
Connecticut	US-CT	White-throated Sparrow	Zonotrichia albicollis	66247	309797	21.384003072980047	1	52	4350	1.1954022988505748	1	Passeriformes	Passerellidae (New World Sparrows)	Zonotrichia_albicollis	25.35	25.1	26.4	5.362738052320869	6429.847631961077	245.4284042	0.8272269215930957	LC	1	1.387389826	90	1	3	0.024625300495344726
Connecticut	US-CT	House Finch	Haemorhous mexicanus	68599	309797	22.143209908423902	1	43	4350	0.9885057471264367	1	Passeriformes	Fringillidae (Finches, Euphonias, and Allies)	Carpodacus_mexicanus	21.4	21.05	20.7	5.579364967731577	4282.746864945997	176.43811620000002	0.4608307494710442	LC	1	1.330413773	33	0	3	-0.06875675324328517
Connecticut	US-CT	Gray Catbird	Dumetella carolinensis	70878	309797	22.878852926271072	1	63	4350	1.4482758620689655	1	Passeriformes	Mimidae (Mockingbirds and Thrashers)	Dumetella_carolinensis	NA	NA	NA	2.8555118195054066	4560.177486299199	165.7460702	0.5049318222791908	NA	1	1.547774705	0	1	3	0.08220566901191038
Connecticut	US-CT	European Starling	Sturnus vulgaris	78886	309797	25.46377143742515	1	49	4350	1.1264367816091954	1	Passeriformes	Sturnidae (Starlings)	Sturnus_vulgaris	NA	NA	NA	37.29393763889386	3797.269581658006	106.6145516	0.369020395116762	NA	1	1.892279973	80	1	3	-0.06353775934580294
Connecticut	US-CT	Common Grackle	Quiscalus quiscula	79858	309797	25.777525282685115	1	44	4350	1.011494252873563	1	Passeriformes	Icteridae (Troupials and Allies)	Quiscalus_quiscula	111	97	120	125.15870539217968	6541.521087830056	106.40104079999999	0.8227043786275142	NT	1	2.025715384	70	1	3	-0.11370365319351451
Connecticut	US-CT	Red-bellied Woodpecker	Melanerpes carolinus	83656	309797	27.00348938175644	1	47	4350	1.0804597701149425	1	Piciformes	Picidae (Woodpeckers)	Melanerpes_carolinus	71.775	66	75.25	1.776627119546429	NA	NA	NA	LC	NA	NA	NA	NA	NA	-0.10240065962189378
Connecticut	US-CT	White-breasted Nuthatch	Sitta carolinensis	84209	309797	27.18199336985187	1	41	4350	0.942528735632184	1	Passeriformes	Sittidae (Nuthatches)	Sitta_carolinensis	21	19.7	-999	1.8391259281909766	6645.480280021951	254.92502599999997	0.8644485432060648	LC	1	1.322219295	0	0	3	-0.16276438162661744
Connecticut	US-CT	Mallard	Anas platyrhynchos	86717	309797	27.99155576070782	1	104	4350	2.3908045977011496	1	Anseriformes	Anatidae (Ducks, Geese, and Waterfowl)	Anas_platyrhynchos	1121	1099.5	1206.5	25.637516349245352	NA	NA	NA	LC	NA	NA	NA	NA	NA	0.22461091857037657
Connecticut	US-CT	Red-winged Blackbird	Agelaius phoeniceus	88426	309797	28.543207326087728	1	74	4350	1.7011494252873565	1	Passeriformes	Icteridae (Troupials and Allies)	Agelaius_phoeniceus	54	39.6	63.75	73.26119952276981	5031.328854211935	214.9922048	0.5909714515945327	LC	1	1.719331287	90	1	3	0.07145749987018672
Connecticut	US-CT	House Sparrow	Passer domesticus	89716	309797	28.959609034303107	1	72	4350	1.6551724137931034	1	Passeriformes	Passeridae (Old World Sparrows)	Passer_domesticus	27.7	27.7	28	9.105087287734191	5562.162702134582	217.85742399999998	0.6792102876370874	LC	1	1.424337612	50	0	3	0.05450549402716197
Connecticut	US-CT	Canada Goose	Branta canadensis	91135	309797	29.417650913340026	1	106	4350	2.436781609195402	1	Anseriformes	Anatidae (Ducks, Geese, and Waterfowl)	Branta_canadensis	3984.5	3877	4135.75	66.20280238593276	NA	NA	NA	LC	NA	NA	NA	NA	NA	0.2149173366294146
Connecticut	US-CT	Downy Woodpecker	Dryobates pubescens	98099	309797	31.665574553659333	1	63	4350	1.4482758620689655	1	Piciformes	Picidae (Woodpeckers)	Picoides_pubescens	27.5	28	27.55	1.7135667295280748	NA	NA	NA	LC	NA	NA	NA	NA	NA	-0.0347935971575068
Connecticut	US-CT	American Goldfinch	Spinus tristis	105953	309797	34.20078309344506	1	66	4350	1.5172413793103448	1	Passeriformes	Fringillidae (Finches, Euphonias, and Allies)	Carduelis_tristis	12.8	12.55	13.1	5.776771292104596	5987.59490301162	229.8851654	0.7515374819300807	LC	1	1.10720997	33	1	3	-0.04262377078923866
Connecticut	US-CT	Tufted Titmouse	Baeolophus bicolor	109258	309797	35.2676107257333	1	56	4350	1.2873563218390804	1	Passeriformes	Paridae (Tits, Chickadees, and Titmice)	Baeolophus_bicolor	21.6	20.6	21.7	2.754514403661851	6548.313465872414	251.87720659999997	0.8478796129538217	LC	1	1.334453751	20	0	2	-0.12388099221718475
Connecticut	US-CT	American Crow	Corvus brachyrhynchos	114053	309797	36.8153984706114	1	46	4350	1.0574712643678161	1	Passeriformes	Corvidae (Crows, Jays, and Magpies)	Corvus_brachyrhynchos	453	425	458	7.097071839584386	4453.883319548027	96.6693802	0.47593698000049367	LC	1	2.695566513	80	1	3	-0.22311951036408234
Connecticut	US-CT	Song Sparrow	Melospiza melodia	123153	309797	39.752805869650125	1	90	4350	2.0689655172413794	1	Passeriformes	Passerellidae (New World Sparrows)	Melospiza_melodia	23.35	20.5	21	3.5741714321039764	6221.986491136229	238.24273259999998	0.7916722774275486	LC	1	1.406519743	70	1	3	0.03619052632608365
Connecticut	US-CT	Black-capped Chickadee	Poecile atricapillus	124045	309797	40.04073635316029	1	62	4350	1.4252873563218391	1	Passeriformes	Paridae (Tits, Chickadees, and Titmice)	Parus_atricapillus	10.8	12.4	11.65	4.331130376762917	6455.367770213154	247.316969	0.8317585241454298	LC	1	1.033423755	0	0	3	-0.12610825423429034
Connecticut	US-CT	American Robin	Turdus migratorius	131377	309797	42.40744745752864	1	129	4350	2.9655172413793105	1	Passeriformes	Turdidae (Thrushes and Allies)	Turdus_migratorius	78.78333333	75	84.9	13.679679142624932	3644.2726721703407	161.26514659999998	0.3527603623491342	LC	1	1.894869657	20	1	3	0.16782217104475844
Connecticut	US-CT	Mourning Dove	Zenaida macroura	133330	309797	43.03786027624541	1	105	4350	2.413793103448276	1	Columbiformes	Columbidae (Pigeons and Doves)	Zenaida_macroura	119	115.5	123	4.9564908093864855	NA	NA	NA	LC	NA	NA	NA	NA	NA	0.07387276258095869
Connecticut	US-CT	Blue Jay	Cyanocitta cristata	136115	309797	43.93683605716001	1	70	4350	1.6091954022988506	1	Passeriformes	Corvidae (Crows, Jays, and Magpies)	Cyanocitta_cristata	85.25	77.1	82.4	3.71440509418742	6260.487015070102	236.62866400000001	0.7977708788396598	LC	1	1.944482672	40	1	3	-0.1076165451812799
Connecticut	US-CT	Northern Cardinal	Cardinalis cardinalis	137715	309797	44.45330329215583	1	117	4350	2.689655172413793	1	Passeriformes	Cardinalidae (Cardinals and Allies)	Cardinalis_cardinalis	43.05	41.825	44.075	3.417974793609011	3834.3952224025475	148.5241322	0.3820876391264005	LC	1	1.629919036	40	0	3	0.10880032330645785
Delaware	US-DE	Yellow-throated Warbler	Setophaga dominica	997	97424	1.0233617999671538	1	1	4896	0.02042483660130719	1	Passeriformes	Parulidae (New World Warblers)	Dendroica_dominica	9.7	9.5	9.9	1.48990316267193	5892.732031344228	205.5187154	0.7318247688785205	LC	1	0.986771734	0	1	3	-0.35495697617554034
Delaware	US-DE	Yellow-throated Vireo	Vireo flavifrons	1005	97424	1.0315733289538511	1	0	4896	0	0	Passeriformes	Vireonidae (Vireos, Shrike-Babblers, and Erpornis)	Vireo_flavifrons	18	-999	-999	1.3457951467497329	5011.102994456986	187.3539542	0.5830578657441708	LC	1	1.255272505	0	2	2	-0.6584686467544733
Delaware	US-DE	White-crowned Sparrow	Zonotrichia leucophrys	1015	97424	1.041837740187223	1	2	4896	0.04084967320261438	1	Passeriformes	Passerellidae (New World Sparrows)	Zonotrichia_leucophrys	27.96	26.05	29.35	6.692178967991259	6455.273418697283	247.3938048	0.8317556281943665	LC	1	1.455088606	80	1	3	-0.18442185201131522
Delaware	US-DE	Greater Scaup	Aythya marila	1018	97424	1.0449170635572345	1	13	4896	0.26552287581699346	1	Anseriformes	Anatidae (Ducks, Geese, and Waterfowl)	Aythya_marila	959	958	997	38.18248903115883	NA	NA	NA	LC	NA	NA	NA	NA	NA	0.48366849565759
Delaware	US-DE	Stilt Sandpiper	Calidris himantopus	1020	97424	1.0469699458039086	1	3	4896	0.061274509803921566	1	Charadriiformes	Scolopacidae (Sandpipers and Allies)	Calidris_himantopus	57.5	60.65	54.2	15.268586211770852	NA	NA	NA	LC	NA	NA	NA	NA	NA	-0.061009005062870394
Delaware	US-DE	Blue-winged Teal	Spatula discors	1021	97424	1.0479963869272457	1	12	4896	0.24509803921568626	1	Anseriformes	Anatidae (Ducks, Geese, and Waterfowl)	Anas_discors	398.5	395	402	18.42355619635427	NA	NA	NA	LC	NA	NA	NA	NA	NA	0.4505700757143629
Delaware	US-DE	Willow Flycatcher	Empidonax traillii	1021	97424	1.0479963869272457	1	2	4896	0.04084967320261438	1	Passeriformes	Tyrannidae (Tyrant Flycatchers)	Empidonax_traillii	13.25	13.7	13.1	1.5589223032943025	6286.142914623513	245.2397196	0.803436386658066	LC	1	1.127104798	0	2	3	-0.18625202187281142
Delaware	US-DE	Barred Owl	Strix varia	1023	97424	1.0500492691739203	1	8	4896	0.16339869281045752	1	Strigiformes	Strigidae (Owls)	Strix_varia	NA	NA	NA	1.3185997002329974	NA	NA	NA	LC	NA	NA	NA	NA	NA	0.2902615654886812
Delaware	US-DE	Wild Turkey	Meleagris gallopavo	1077	97424	1.105477089834127	1	14	4896	0.28594771241830064	1	Galliformes	Phasianidae (Pheasants, Grouse, and Allies)	Meleagris_gallopavo	5811	4300	7400	7.56835714120231	NA	NA	NA	LC	NA	NA	NA	NA	NA	0.49613730082506063
Delaware	US-DE	Pectoral Sandpiper	Calidris melanotos	1098	97424	1.1270323534242077	1	4	4896	0.08169934640522876	1	Charadriiformes	Scolopacidae (Sandpipers and Allies)	Calidris_melanotos	85	65.1	97.8	10.545701603005272	NA	NA	NA	LC	NA	NA	NA	NA	NA	0.013019651639848362
Delaware	US-DE	Grasshopper Sparrow	Ammodramus savannarum	1111	97424	1.1403760880275906	1	11	4896	0.22467320261437906	1	Passeriformes	Passerellidae (New World Sparrows)	Ammodramus_savannarum	17.9	18.4	17.7	2.232306598776968	5951.555787113647	228.055568	0.7452764794481812	LC	1	1.244833552	80	1	3	0.38957604538860674
Delaware	US-DE	Prothonotary Warbler	Protonotaria citrea	1113	97424	1.1424289702742652	1	2	4896	0.04084967320261438	1	Passeriformes	Parulidae (New World Warblers)	Protonotaria_citrea	14.95	16.45	14.65	1.9927947194386197	5434.416613064355	200.3691546	0.6551980464055416	LC	1	1.155336037	0	2	3	-0.21304243155919927
Delaware	US-DE	Purple Sandpiper	Calidris maritima	1131	97424	1.160904910494334	1	10	4896	0.20424836601307192	1	Charadriiformes	Scolopacidae (Sandpipers and Allies)	Calidris_maritima	69.475	74.9	67	14.267974526699252	NA	NA	NA	LC	NA	NA	NA	NA	NA	0.34624732110869416
Delaware	US-DE	Fox Sparrow	Passerella iliaca	1142	97424	1.1721957628510429	1	4	4896	0.08169934640522876	1	Passeriformes	Passerellidae (New World Sparrows)	Passerella_iliaca	33.8	-999	-999	2.347193193385797	4994.18418781685	200.4106476	0.5824193254169195	NA	1	1.525821952	90	2	2	8.191640033748462e-4
Delaware	US-DE	Cattle Egret	Bubulcus ibis	1221	97424	1.253284611594679	1	5	4896	0.10212418300653596	1	Pelecaniformes	Ardeidae (Herons, Egrets, and Bitterns)	Bubulcus_ibis	NA	NA	NA	19.29283047180309	NA	NA	NA	LC	NA	NA	NA	NA	NA	0.05923015078728398
Delaware	US-DE	Lesser Scaup	Aythya affinis	1226	97424	1.2584168172113648	1	2	4896	0.04084967320261438	1	Anseriformes	Anatidae (Ducks, Geese, and Waterfowl)	Aythya_affinis	788.5	750	842.5	24.3181816909409	NA	NA	NA	LC	NA	NA	NA	NA	NA	-0.24306882057380036
Delaware	US-DE	Canvasback	Aythya valisineria	1234	97424	1.266628346198062	1	18	4896	0.3676470588235294	1	Anseriformes	Anatidae (Ducks, Geese, and Waterfowl)	Aythya_valisineria	1218.666667	1173	1252	29.54745241191271	NA	NA	NA	LC	NA	NA	NA	NA	NA	0.5565438897856505
Delaware	US-DE	Eastern Screech-Owl	Megascops asio	1260	97424	1.2933158154048283	1	10	4896	0.20424836601307192	1	Strigiformes	Strigidae (Owls)	Megascops_asio	NA	NA	NA	1.2892397697403177	NA	NA	NA	NA	NA	NA	NA	NA	NA	0.3127084283288619
Delaware	US-DE	Rose-breasted Grosbeak	Pheucticus ludovicianus	1261	97424	1.2943422565281657	1	1	4896	0.02042483660130719	1	Passeriformes	Cardinalidae (Cardinals and Allies)	Pheucticus_ludovicianus	45.1	45.6	43.6	2.10760211712288	6249.6305773900085	238.88112739999997	0.7963483455759076	LC	1	1.62324929	20	2	3	-0.4279006062167214
Delaware	US-DE	Purple Finch	Haemorhous purpureus	1273	97424	1.3066595500082114	1	1	4896	0.02042483660130719	1	Passeriformes	Fringillidae (Finches, Euphonias, and Allies)	Carpodacus_purpureus	25.23333333	25.1	25.55	3.292726104848931	4366.192780656502	188.95568319999998	0.47669681808273773	LC	1	1.367355921	33	1	2	-0.43084160298549495
Delaware	US-DE	Bobolink	Dolichonyx oryzivorus	1421	97424	1.458572836262112	1	4	4896	0.08169934640522876	1	Passeriformes	Icteridae (Troupials and Allies)	Dolichonyx_oryzivorus	34.45	29.2	33.9	24.447687555446134	6220.67010539508	241.280901	0.7919569473981265	LC	1	1.498999364	100	2	3	-0.06705376176026823
Delaware	US-DE	Great Horned Owl	Bubo virginianus	1440	97424	1.4780752176055183	1	11	4896	0.22467320261437906	1	Strigiformes	Strigidae (Owls)	Bubo_magellanicus	1377.25	1541.625	1304	1.4037108065550412	NA	NA	NA	LC	NA	NA	NA	NA	NA	0.309033098801995
Delaware	US-DE	Chestnut-sided Warbler	Setophaga pensylvanica	1442	97424	1.4801280998521924	1	0	4896	0	0	Passeriformes	Parulidae (New World Warblers)	Dendroica_pensylvanica	9.6	9.275	9.725	1.9789185177046753	6575.1588094727485	253.21871	0.852539869499572	LC	1	0.968482949	0	2	3	-0.7705791229163779
Delaware	US-DE	Merlin	Falco columbarius	1467	97424	1.5057891279356215	1	6	4896	0.12254901960784313	1	Falconiformes	Falconidae (Falcons and Caracaras)	Falco_columbarius	187.575	212	162.5	1.1656495265235394	NA	NA	NA	LC	NA	NA	NA	NA	NA	0.06918159214217873
Delaware	US-DE	Louisiana Waterthrush	Parkesia motacilla	1467	97424	1.5057891279356215	1	0	4896	0	0	Passeriformes	Parulidae (New World Warblers)	Seiurus_motacilla	20.825	20.85	20.1	1.3286999837605749	6059.172482105481	237.5612306	0.7646408387755854	LC	1	1.298853076	50	2	1	-0.7759164478720781
Delaware	US-DE	Eastern Meadowlark	Sturnella magna	1504	97424	1.5437674494990967	1	2	4896	0.04084967320261438	1	Passeriformes	Icteridae (Troupials and Allies)	Sturnella_magna	91.855	79.38333334	103.05	4.343833361024907	5932.539499459045	214.8790282	0.7399538963699911	NT	1	1.95535192	100	1	3	-0.3065297990767772
Delaware	US-DE	Black-crowned Night-Heron	Nycticorax nycticorax	1532	97424	1.5725078009525373	1	13	4896	0.26552287581699346	1	Pelecaniformes	Ardeidae (Herons, Egrets, and Bitterns)	Nycticorax_nycticorax	NA	NA	NA	4.934594230159991	NA	NA	NA	NA	NA	NA	NA	NA	NA	0.3567492161971124
Delaware	US-DE	Brant	Branta bernicla	1549	97424	1.5899573000492693	1	11	4896	0.22467320261437906	1	Anseriformes	Anatidae (Ducks, Geese, and Waterfowl)	Branta_bernicla	NA	NA	NA	70.87306773178834	NA	NA	NA	NA	NA	NA	NA	NA	NA	0.2863757091191644
Delaware	US-DE	Pine Siskin	Spinus pinus	1582	97424	1.6238298571193954	1	3	4896	0.061274509803921566	1	Passeriformes	Fringillidae (Finches, Euphonias, and Allies)	Carduelis_pinus	13.05	-999	-999	9.370787062413282	5627.726686276451	219.2191762	0.6902754167330322	LC	1	1.103803721	50	1	3	-0.1972913589854412
Delaware	US-DE	Great Cormorant	Phalacrocorax carbo	1584	97424	1.6258827393660702	1	21	4896	0.428921568627451	1	Suliformes	Phalacrocoracidae (Cormorants and Shags)	Phalacrocorax_carbo	2200	2005	2400	15.1440302801548	NA	NA	NA	LC	NA	NA	NA	NA	NA	0.5426790147005496
Delaware	US-DE	Veery	Catharus fuscescens	1596	97424	1.638200032846116	1	0	4896	0	0	Passeriformes	Turdidae (Thrushes and Allies)	Catharus_fuscescens	31.925	39.7	43.3	1.6390669084457263	5930.3096447532125	237.0069612	0.743243733988833	LC	1	1.503790683	100	2	3	-0.802087208724365
Delaware	US-DE	Winter Wren	Troglodytes hiemalis	1612	97424	1.6546230908195105	1	1	4896	0.02042483660130719	1	Passeriformes	Troglodytidae (Wrens)	Troglodytes_troglodytes	9.225	9.175	9.85	1.4624752543042652	5051.3315329151455	213.1290908	0.5939705463547303	LC	1	0.968137243	50	1	3	-0.5041546743643734
Delaware	US-DE	Palm Warbler	Setophaga palmarum	1629	97424	1.6720725899162423	1	6	4896	0.12254901960784313	1	Passeriformes	Parulidae (New World Warblers)	Dendroica_palmarum	10.25	10.6	9.7	3.5483756083793416	5446.095866314314	222.10363180000002	0.6607224867959656	LC	1	1.012837225	100	2	2	0.036655824124327434
Delaware	US-DE	Horned Grebe	Podiceps auritus	1667	97424	1.7110773526030547	1	9	4896	0.1838235294117647	1	Podicipediformes	Podicipedidae (Grebes)	Podiceps_auritus	420.5833333	378	441	5.446677472927912	NA	NA	NA	VU	NA	NA	NA	NA	NA	0.18439746624331316
Delaware	US-DE	Warbling Vireo	Vireo gilvus	1673	97424	1.7172359993430777	1	1	4896	0.02042483660130719	1	Passeriformes	Vireonidae (Vireos, Shrike-Babblers, and Erpornis)	Vireo_gilvus	13.0975	12.1	11.3	1.9194783099426733	5572.965733097275	231.5304358	0.683257020444682	LC	1	1.082796138	0	1	3	-0.5156881725416266
Delaware	US-DE	Peregrine Falcon	Falco peregrinus	1697	97424	1.7418705863031698	1	9	4896	0.1838235294117647	1	Falconiformes	Falconidae (Falcons and Caracaras)	Falco_pelegrinoides	827.25	939.4166667	639.8333333	1.243959730373969	NA	NA	NA	LC	NA	NA	NA	NA	NA	0.17885894983769723
Delaware	US-DE	Common Tern	Sterna hirundo	1718	97424	1.7634258498932502	1	3	4896	0.061274509803921566	1	Charadriiformes	Laridae (Gulls, Terns, and Skimmers)	Sterna_hirundo	124	126	124	35.057771968946746	NA	NA	NA	LC	NA	NA	NA	NA	NA	-0.22290006822565434
Delaware	US-DE	Red Knot	Calidris canutus	1726	97424	1.7716373788799473	1	8	4896	0.16339869281045752	1	Charadriiformes	Scolopacidae (Sandpipers and Allies)	Calidris_canutus	137.0666667	147.95	125.75	74.39069837124408	NA	NA	NA	NT	NA	NA	NA	NA	NA	0.12783985532392572
Delaware	US-DE	Black-throated Green Warbler	Setophaga virens	1799	97424	1.8465675808835604	1	1	4896	0.02042483660130719	1	Passeriformes	Parulidae (New World Warblers)	Dendroica_virens	9	8.5	9	1.98775895229425	5487.9026314330295	218.5337592	0.6670443619829056	LC	1	0.939519253	0	2	3	-0.538235665310768
Delaware	US-DE	Yellow-bellied Sapsucker	Sphyrapicus varius	1851	97424	1.8999425192970931	1	2	4896	0.04084967320261438	1	Piciformes	Picidae (Woodpeckers)	Sphyrapicus_varius	50.3	49	-999	1.5003351673748502	NA	NA	NA	LC	NA	NA	NA	NA	NA	-0.37099263882574385
Delaware	US-DE	Black-throated Blue Warbler	Setophaga caerulescens	1925	97424	1.9758991624240434	1	1	4896	0.02042483660130719	1	Passeriformes	Parulidae (New World Warblers)	Dendroica_caerulescens	10.2	9.8	10.45	1.9553980943929463	6285.369482033769	239.8054888	0.8024100461118698	LC	1	1.006466042	0	2	3	-0.5592561799336612
Delaware	US-DE	Yellow-billed Cuckoo	Coccyzus americanus	1937	97424	1.9882164559040894	1	4	4896	0.08169934640522876	1	Cuculiformes	Cuculidae (Cuckoos)	Coccyzus_americanus	61	62.6	59.65	1.350371768731903	NA	NA	NA	LC	NA	NA	NA	NA	NA	-0.16324585901045918
Delaware	US-DE	Lesser Black-backed Gull	Larus fuscus	1952	97424	2.003613072754147	1	10	4896	0.20424836601307192	1	Charadriiformes	Laridae (Gulls, Terns, and Skimmers)	Larus_fuscus	1010.25	859	977	16.0680595430031	NA	NA	NA	LC	NA	NA	NA	NA	NA	0.17678145441060367
Delaware	US-DE	Bank Swallow	Riparia riparia	1974	97424	2.0261947774675644	1	7	4896	0.14297385620915032	1	Passeriformes	Hirundinidae (Swallows)	Riparia_riparia	NA	NA	NA	21.613954121103493	6430.4687826330455	247.63464399999998	0.8276943866115927	NA	1	1.104940971	0	2	3	0.03499864123354269
Delaware	US-DE	Pied-billed Grebe	Podilymbus podiceps	2039	97424	2.09291345048448	1	11	4896	0.22467320261437906	1	Podicipediformes	Podicipedidae (Grebes)	Podilymbus_podiceps	440	358	498	3.4996161114978133	NA	NA	NA	LC	NA	NA	NA	NA	NA	0.2010298802396726
Delaware	US-DE	American Wigeon	Mareca americana	2043	97424	2.097019214977829	1	11	4896	0.22467320261437906	1	Anseriformes	Anatidae (Ducks, Geese, and Waterfowl)	Anas_americana	786	710	792	29.865986404398004	NA	NA	NA	LC	NA	NA	NA	NA	NA	0.2004213196903018
Delaware	US-DE	Northern Gannet	Morus bassanus	2088	97424	2.1432090655280014	1	7	4896	0.14297385620915032	1	Suliformes	Sulidae (Boobies and Gannets)	Morus_bassanus	2999.5	3067	2932	112.33819055626554	NA	NA	NA	LC	NA	NA	NA	NA	NA	0.01756469671062083
Delaware	US-DE	Ring-necked Duck	Aythya collaris	2117	97424	2.1729758581047793	1	35	4896	0.7148692810457516	1	Anseriformes	Anatidae (Ducks, Geese, and Waterfowl)	Aythya_collaris	730	680	730	17.68934364366408	NA	NA	NA	LC	NA	NA	NA	NA	NA	0.6664941367747539
Delaware	US-DE	Hermit Thrush	Catharus guttatus	2130	97424	2.1863195927081622	1	3	4896	0.061274509803921566	1	Passeriformes	Turdidae (Thrushes and Allies)	Catharus_guttatus	30.55	-999	-999	1.877702220335176	6462.384175601991	247.83406480000002	0.8330040713408036	LC	1	1.478566496	50	1	3	-0.28964935951631576
Delaware	US-DE	Mute Swan	Cygnus olor	2158	97424	2.215059944161603	1	16	4896	0.32679738562091504	1	Anseriformes	Anatidae (Ducks, Geese, and Waterfowl)	Cygnus_olor	10230	9600	11800	7.679406087549063	NA	NA	NA	LC	NA	NA	NA	NA	NA	0.3346842415396246
Delaware	US-DE	Brown Creeper	Certhia americana	2159	97424	2.21608638528494	1	11	4896	0.22467320261437906	1	Passeriformes	Certhiidae (Treecreepers)	Certhia_americana	9	8.75	9	1.6402026304813986	6647.40544859258	254.99999999999997	0.8647792356565931	NA	1	0.908485019	10	1	2	0.18327270800815038
Delaware	US-DE	Blackpoll Warbler	Setophaga striata	2207	97424	2.265355559205124	1	4	4896	0.08169934640522876	1	Passeriformes	Parulidae (New World Warblers)	Dendroica_striata	12.39166667	12.05	12.3	2.132403542883042	6260.941222388708	240.61522279999997	0.7985050904161493	NT	1	1.07371835	0	2	3	-0.20376650473415558
Delaware	US-DE	Bonaparte's Gull	Chroicocephalus philadelphia	2211	97424	2.2694613236984726	1	11	4896	0.22467320261437906	1	Charadriiformes	Laridae (Gulls, Terns, and Skimmers)	Larus_philadelphia	191	175	189	49.25251307124156	NA	NA	NA	LC	NA	NA	NA	NA	NA	0.17588245901317023
Delaware	US-DE	Yellow-breasted Chat	Icteria virens	2250	97424	2.309492527508622	1	5	4896	0.10212418300653596	1	Passeriformes	Icteriidae (Yellow-breasted Chat)	Icteria_virens	25.3	25.25	24.9	1.6813165758974853	5413.230769552448	203.23593300000002	0.6521692740459095	LC	1	1.396199347	0	2	3	-0.1305770401067413
Delaware	US-DE	Long-tailed Duck	Clangula hyemalis	2377	97424	2.439850550172442	1	38	4896	0.7761437908496732	1	Anseriformes	Anatidae (Ducks, Geese, and Waterfowl)	Clangula_hyemalis	814	705	801.5	36.54050434390786	NA	NA	NA	VU	NA	NA	NA	NA	NA	0.6652860966602104
Delaware	US-DE	Prairie Warbler	Setophaga discolor	2427	97424	2.4911726063393003	1	3	4896	0.061274509803921566	1	Passeriformes	Parulidae (New World Warblers)	Dendroica_discolor	7.65	7.5	8	1.823291071580282	6174.290728532449	227.6366104	0.7820329679906625	LC	1	0.883661435	20	1	3	-0.3301824893563463
Delaware	US-DE	Magnolia Warbler	Setophaga magnolia	2559	97424	2.626662834619806	1	1	4896	0.02042483660130719	1	Passeriformes	Parulidae (New World Warblers)	Dendroica_magnolia	8.6	8.275	8.7	1.9611556319639216	6245.920420281668	214.02831079999999	0.791625902331766	LC	1	0.911157609	0	2	3	-0.6476577098734291
Delaware	US-DE	Northern Rough-winged Swallow	Stelgidopteryx serripennis	2629	97424	2.6985137132534076	1	0	4896	0	0	Passeriformes	Hirundinidae (Swallows)	Stelgidopteryx_serripennis	15.8	13.3	14.5	9.079247786144995	5158.9057128343775	206.2893032	0.6106254106317563	LC	1	1.200158029	30	1	2	-0.9570676491202789
Delaware	US-DE	American Oystercatcher	Haematopus palliatus	2634	97424	2.7036459188700936	1	11	4896	0.22467320261437906	1	Charadriiformes	Haematopodidae (Oystercatchers)	Haematopus_palliatus	560	616	554.5	9.843196208761519	NA	NA	NA	LC	NA	NA	NA	NA	NA	0.12152359500002911
Delaware	US-DE	Common Merganser	Mergus merganser	2679	97424	2.749835769420266	1	16	4896	0.32679738562091504	1	Anseriformes	Anatidae (Ducks, Geese, and Waterfowl)	Mergus_merganser	1462.5	1232	1709	15.529082687231492	NA	NA	NA	NA	NA	NA	NA	NA	NA	0.2675311007119525
Delaware	US-DE	Little Blue Heron	Egretta caerulea	2770	97424	2.843241911643948	1	12	4896	0.24509803921568626	1	Pelecaniformes	Ardeidae (Herons, Egrets, and Bitterns)	Egretta_caerulea	339.5	315	364	3.8574886781565825	NA	NA	NA	LC	NA	NA	NA	NA	NA	0.14065307496249302
Delaware	US-DE	Tundra Swan	Cygnus columbianus	2778	97424	2.8514534406306455	1	32	4896	0.6535947712418301	1	Anseriformes	Anatidae (Ducks, Geese, and Waterfowl)	Cygnus_columbianus	6350	6100	7100	44.627805121816664	NA	NA	NA	LC	NA	NA	NA	NA	NA	0.5443281524076827
Delaware	US-DE	Black Skimmer	Rynchops niger	2782	97424	2.855559205123994	1	23	4896	0.46977124183006536	1	Charadriiformes	Laridae (Gulls, Terns, and Skimmers)	Rynchops_niger	299.5	254	346.5	63.46130628598453	NA	NA	NA	LC	NA	NA	NA	NA	NA	0.40557866578888496
Delaware	US-DE	Acadian Flycatcher	Empidonax virescens	2785	97424	2.8586385284940055	1	2	4896	0.04084967320261438	1	Passeriformes	Tyrannidae (Tyrant Flycatchers)	Empidonax_virescens	12.7	12.8	13.25	1.5723093031778772	6033.516810607069	236.6122246	0.7602421693373868	LC	1	1.100370545	0	2	3	-0.49784599116999106
Delaware	US-DE	Savannah Sparrow	Passerculus sandwichensis	2803	97424	2.8771144687140744	1	17	4896	0.3472222222222222	1	Passeriformes	Passerellidae (New World Sparrows)	Passerculus_sandwichensis	20.2	18.68333334	20.5125	5.4975344002651	6351.693958531725	244.0033406	0.8140698157224331	LC	1	1.315296352	80	1	3	0.27830477893143624
Delaware	US-DE	Least Tern	Sternula antillarum	2928	97424	3.0054196091312204	1	6	4896	0.12254901960784313	1	Charadriiformes	Laridae (Gulls, Terns, and Skimmers)	Sterna_antillarum	46.85	49.3	46.2	10.896125134345196	NA	NA	NA	LC	NA	NA	NA	NA	NA	-0.1454173731115927
Delaware	US-DE	American Kestrel	Falco sparverius	2933	97424	3.010551814747906	1	14	4896	0.28594771241830064	1	Falconiformes	Falconidae (Falcons and Caracaras)	Falco_sparverius	115.5	120	111	1.5061860645128773	NA	NA	NA	LC	NA	NA	NA	NA	NA	0.18504604214847026
Delaware	US-DE	Black-necked Stilt	Himantopus mexicanus	2960	97424	3.0382657250780096	1	28	4896	0.5718954248366013	1	Charadriiformes	Recurvirostridae (Stilts and Avocets)	Himantopus_mexicanus	169	168.7	170.4	18.94085844361015	NA	NA	NA	NA	NA	NA	NA	NA	NA	0.46850735674894417
Delaware	US-DE	American Avocet	Recurvirostra americana	3037	97424	3.1173016915749714	1	57	4896	1.1642156862745099	1	Charadriiformes	Recurvirostridae (Stilts and Avocets)	Recurvirostra_americana	309.25	305.9	317.25	42.200146253067054	NA	NA	NA	LC	NA	NA	NA	NA	NA	0.7615629672326379
Delaware	US-DE	Horned Lark	Eremophila alpestris	3161	97424	3.24458039086878	1	18	4896	0.3676470588235294	1	Passeriformes	Alaudidae (Larks)	Eremophila_alpestris	34.25	33.25	36.575	19.304285261660723	6240.2447944028345	243.0557952	0.7954867687680653	LC	1	1.52758866	100	1	3	0.26446219171219504
Delaware	US-DE	Hooded Merganser	Lophodytes cucullatus	3237	97424	3.3225899162424044	1	38	4896	0.7761437908496732	1	Anseriformes	Anatidae (Ducks, Geese, and Waterfowl)	Lophodytes_cucullatus	617	617	617	5.554367758542062	NA	NA	NA	LC	NA	NA	NA	NA	NA	0.5693957448096217
Delaware	US-DE	Scarlet Tanager	Piranga olivacea	3249	97424	3.334907209722451	1	0	4896	0	0	Passeriformes	Cardinalidae (Cardinals and Allies)	Piranga_olivacea	28.825	27.3	29.3	1.6537467500539664	5429.812166696618	222.40104099999996	0.6580794024325232	LC	1	1.450249108	10	2	3	-1.0228178660105134
Delaware	US-DE	Seaside Sparrow	Ammospiza maritima	3274	97424	3.3605682378058797	1	10	4896	0.20424836601307192	1	Passeriformes	Passerellidae (New World Sparrows)	Ammodramus_maritimus	23.25	22.25	23.825	4.153451388664084	5943.347545431969	227.08924359999997	0.7437596077088181	LC	1	1.363190642	90	1	3	0.01619463026747773
Delaware	US-DE	Gadwall	Mareca strepera	3311	97424	3.3985465593693545	1	35	4896	0.7148692810457516	1	Anseriformes	Anatidae (Ducks, Geese, and Waterfowl)	Anas_strepera	850	849	968	15.61762252657514	NA	NA	NA	LC	NA	NA	NA	NA	NA	0.5276149139142909
Delaware	US-DE	Spotted Sandpiper	Actitis macularius	3404	97424	3.494005583839711	1	12	4896	0.24509803921568626	1	Charadriiformes	Scolopacidae (Sandpipers and Allies)	Actitis_macularius	41.85833333	47.25	36.9	2.005030955773258	NA	NA	NA	LC	NA	NA	NA	NA	NA	0.07665412338575794
Delaware	US-DE	Red-throated Loon	Gavia stellata	3411	97424	3.5011906717030707	1	12	4896	0.24509803921568626	1	Gaviiformes	Gaviidae (Loons)	Gavia_stellata	1603	1477	1729	8.931696919864866	NA	NA	NA	LC	NA	NA	NA	NA	NA	0.07601622867969678
Delaware	US-DE	Red-breasted Merganser	Mergus serrator	3498	97424	3.5904910494334046	1	12	4896	0.24509803921568626	1	Anseriformes	Anatidae (Ducks, Geese, and Waterfowl)	Mergus_serrator	1042.583333	908	1135	23.050358930206126	NA	NA	NA	LC	NA	NA	NA	NA	NA	0.0681955637093505
Delaware	US-DE	Ruddy Duck	Oxyura jamaicensis	3575	97424	3.6695270159303663	1	30	4896	0.6127450980392157	1	Anseriformes	Anatidae (Ducks, Geese, and Waterfowl)	Oxyura_jamaicensis	550	549	590	28.02316671988579	NA	NA	NA	LC	NA	NA	NA	NA	NA	0.43885275026997367
Delaware	US-DE	Baltimore Oriole	Icterus galbula	3703	97424	3.800911479717523	1	6	4896	0.12254901960784313	1	Passeriformes	Icteridae (Troupials and Allies)	Icterus_galbula	33.9	33.2	34.7	2.396809192208242	4906.436883904733	208.48609159999998	0.5692468231266447	LC	1	1.516535374	30	2	3	-0.21833434203106905
Delaware	US-DE	Royal Tern	Thalasseus maximus	3726	97424	3.824519625554278	1	13	4896	0.26552287581699346	1	Charadriiformes	Laridae (Gulls, Terns, and Skimmers)	Sterna_maxima	418.5	385	464	22.183637956075707	NA	NA	NA	LC	NA	NA	NA	NA	NA	0.08077293590508523
Delaware	US-DE	Red-shouldered Hawk	Buteo lineatus	3759	97424	3.8583921826244048	1	7	4896	0.14297385620915032	1	Accipitriformes	Accipitridae (Hawks, Eagles, and Kites)	Buteo_lineatus	616	676.75	539	1.3306175555495656	NA	NA	NA	LC	NA	NA	NA	NA	NA	-0.1650031642934529
Delaware	US-DE	Sharp-shinned Hawk	Accipiter striatus	3772	97424	3.871735917227788	1	6	4896	0.12254901960784313	1	Accipitriformes	Accipitridae (Hawks, Eagles, and Kites)	Accipiter_erythronemius	138.5	174	103	1.667089428454836	NA	NA	NA	LC	NA	NA	NA	NA	NA	-0.22406714340008893
Delaware	US-DE	Clapper Rail	Rallus crepitans	3865	97424	3.967194941698144	1	5	4896	0.10212418300653596	1	Gruiformes	Rallidae (Rails, Gallinules, and Coots)	Rallus_longirostris	294.8333334	266.5	323	2.7571232213344707	NA	NA	NA	LC	NA	NA	NA	NA	NA	-0.29857700603025644
Delaware	US-DE	Brown-headed Nuthatch	Sitta pusilla	3879	97424	3.9815651174248643	1	17	4896	0.3472222222222222	1	Passeriformes	Sittidae (Nuthatches)	Sitta_pusilla	10.275	12.2	10.1	2.252440794480364	6475.5068851801125	248.57273839999996	0.8352958353571274	LC	1	1.008600172	0	0	2	0.1774215070496678
Delaware	US-DE	Caspian Tern	Hydroprogne caspia	3907	97424	4.010305468878305	1	12	4896	0.24509803921568626	1	Charadriiformes	Laridae (Gulls, Terns, and Skimmers)	Sterna_caspia	654.6666667	588	694	7.363854539677022	NA	NA	NA	LC	NA	NA	NA	NA	NA	0.03385897658373789
Delaware	US-DE	Surf Scoter	Melanitta perspicillata	3961	97424	4.065733289538512	1	26	4896	0.5310457516339869	1	Anseriformes	Anatidae (Ducks, Geese, and Waterfowl)	Melanitta_perspicillata	1047	907	1000	46.77091121614841	NA	NA	NA	LC	NA	NA	NA	NA	NA	0.3470170012936467
Delaware	US-DE	Red-breasted Nuthatch	Sitta canadensis	4067	97424	4.174536048612252	1	11	4896	0.22467320261437906	1	Passeriformes	Sittidae (Nuthatches)	Sitta_canadensis	10.35	10	11	2.0015635915273444	6008.251229176253	228.93656620000002	0.7547958479185752	LC	1	0.991226076	0	0	3	-0.013366018216008108
Delaware	US-DE	Golden-crowned Kinglet	Regulus satrapa	4089	97424	4.19711775332567	1	9	4896	0.1838235294117647	1	Passeriformes	Regulidae (Kinglets)	Regulus_satrapa	6.103333333	6.1	6.3	3.2938298322841026	5557.970863355411	219.9425086	0.6788619686160329	LC	1	0.792391689	0	1	3	-0.09422245083273796
Delaware	US-DE	Northern Parula	Setophaga americana	4090	97424	4.198144194449006	1	1	4896	0.02042483660130719	1	Passeriformes	Parulidae (New World Warblers)	Parula_americana	7.9	7.65	7.8	2.195575418130456	5759.0991711941615	217.8404956	0.7117678694884395	LC	1	0.895792588	0	1	3	-0.7932683857036568
Delaware	US-DE	Northern Pintail	Anas acuta	4126	97424	4.235096074889144	1	48	4896	0.9803921568627451	1	Anseriformes	Anatidae (Ducks, Geese, and Waterfowl)	Anas_acuta	872.25	861.75	930	40.492281261955114	NA	NA	NA	LC	NA	NA	NA	NA	NA	0.5931764920652783
Delaware	US-DE	Willet	Tringa semipalmata	4333	97424	4.447569387419938	1	37	4896	0.755718954248366	1	Charadriiformes	Scolopacidae (Sandpipers and Allies)	Catoptrophorus_semipalmatus	263.125	282.125	253	15.449740585905055	NA	NA	NA	LC	NA	NA	NA	NA	NA	0.46756361981546884
Delaware	US-DE	Common Loon	Gavia immer	4376	97424	4.491706355723435	1	22	4896	0.44934640522875813	1	Gaviiformes	Gaviidae (Loons)	Gavia_immer	NA	NA	NA	3.942013118704755	NA	NA	NA	LC	NA	NA	NA	NA	NA	0.24644151885511578
Delaware	US-DE	Black-and-white Warbler	Mniotilta varia	4426	97424	4.543028411890294	1	1	4896	0.02042483660130719	1	Passeriformes	Parulidae (New World Warblers)	Mniotilta_varia	10.9	10.6	11	1.6554209019635007	6558.33359669065	251.5772068	0.8494866853660977	LC	1	1.037426498	0	2	3	-0.8177841704074118
Delaware	US-DE	Green Heron	Butorides virescens	4453	97424	4.570742322220397	1	22	4896	0.44934640522875813	1	Pelecaniformes	Ardeidae (Herons, Egrets, and Bitterns)	Butorides_virescens	212	184	211	1.7322634633949276	NA	NA	NA	NA	NA	NA	NA	NA	NA	0.24102516680230485
Delaware	US-DE	Orchard Oriole	Icterus spurius	4571	97424	4.691862374774183	1	13	4896	0.26552287581699346	1	Passeriformes	Icteridae (Troupials and Allies)	Icterus_spurius	20.05	19.9	19.85	2.8867665137536767	5572.957604232845	201.13887839999998	0.6782309053598383	LC	1	1.288919606	30	2	2	0.01730408913988831
Delaware	US-DE	Ruby-crowned Kinglet	Regulus calendula	4603	97424	4.724708490720973	1	7	4896	0.14297385620915032	1	Passeriformes	Regulidae (Kinglets)	Regulus_calendula	6.575	6.25	6.7	2.6315963862013327	5209.9545816642785	220.54974399999998	0.621423288723533	LC	1	0.792391689	0	1	3	-0.227900215000798
Delaware	US-DE	Boat-tailed Grackle	Quiscalus major	4786	97424	4.9125472162916735	1	24	4896	0.49019607843137253	1	Passeriformes	Icteridae (Troupials and Allies)	Quiscalus_major	166	111.2	206	13.261320107514605	6005.862373155865	211.3687778	0.7514963273020898	LC	0	2.200029267	70	0	3	0.2548437299968865
Delaware	US-DE	Wood Thrush	Hylocichla mustelina	4840	97424	4.967975036951881	1	2	4896	0.04084967320261438	1	Passeriformes	Turdidae (Thrushes and Allies)	Hylocichla_mustelina	48.65	52.5	47.8	1.7953143871443218	6588.558936008481	251.35546219999998	0.8544473128771547	NT	1	1.700270937	80	2	3	-0.669458951574227
Delaware	US-DE	Green-winged Teal	Anas crecca	4900	97424	5.0295615043521105	1	10	4896	0.20424836601307192	1	Anseriformes	Anatidae (Ducks, Geese, and Waterfowl)	Anas_crecca	NA	NA	NA	25.017445668842935	NA	NA	NA	NA	NA	NA	NA	NA	NA	-0.1090132523326535
Delaware	US-DE	Green-winged Teal	Anas crecca	4900	97424	5.0295615043521105	1	36	4896	0.7352941176470588	1	Anseriformes	Anatidae (Ducks, Geese, and Waterfowl)	Anas_crecca	NA	NA	NA	25.017445668842935	NA	NA	NA	NA	NA	NA	NA	NA	NA	0.4177957865761163
Delaware	US-DE	Ovenbird	Seiurus aurocapilla	4910	97424	5.0398259155854825	1	4	4896	0.08169934640522876	1	Passeriformes	Parulidae (New World Warblers)	Seiurus_aurocapilla	19.4	21.7	22.5	1.7999590460744217	6568.812350921139	251.98084999999998	0.8512859204440152	LC	1	1.274157849	80	2	2	-0.45206899743310924
Delaware	US-DE	Glossy Ibis	Plegadis falcinellus	5052	97424	5.185580555099359	1	18	4896	0.3676470588235294	1	Pelecaniformes	Threskiornithidae (Ibises and Spoonbills)	Plegadis_falcinellus	633.75	605	662.5	20.810158921417383	NA	NA	NA	LC	NA	NA	NA	NA	NA	0.11886165169065825
Delaware	US-DE	Pine Warbler	Setophaga pinus	5234	97424	5.372392839546723	1	14	4896	0.28594771241830064	1	Passeriformes	Parulidae (New World Warblers)	Dendroica_pinus	11.9	11.1	-999	2.43362377361732	5362.497060572878	201.680931	0.643524149331943	LC	1	1.072441077	20	1	3	0.005209583861314149
Delaware	US-DE	Wood Duck	Aix sponsa	5356	97424	5.497618656593858	1	12	4896	0.24509803921568626	1	Anseriformes	Anatidae (Ducks, Geese, and Waterfowl)	Aix_sponsa	657.5	637	680	6.349751684755149	NA	NA	NA	LC	NA	NA	NA	NA	NA	-0.0640931599801512
Delaware	US-DE	Yellow Warbler	Setophaga petechia	5417	97424	5.560231565117425	1	9	4896	0.1838235294117647	1	Passeriformes	Parulidae (New World Warblers)	Dendroica_aestiva	NA	NA	NA	2.6246960250668856	NA	NA	NA	NA	NA	NA	NA	NA	NA	-0.18155304354357055
Delaware	US-DE	American Redstart	Setophaga ruticilla	5466	97424	5.610527180160946	1	2	4896	0.04084967320261438	1	Passeriformes	Parulidae (New World Warblers)	Setophaga_ruticilla	8.35	8.225	8.375	2.5051785117093117	6399.383892756288	247.7502932	0.8225741045673095	LC	1	0.916453949	0	2	3	-0.7072279812233677
Delaware	US-DE	White-eyed Vireo	Vireo griseus	5643	97424	5.792207258991625	1	3	4896	0.061274509803921566	1	Passeriformes	Vireonidae (Vireos, Shrike-Babblers, and Erpornis)	Vireo_griseus	11.8	11.7	11.5	2.030001283794765	6310.533123990311	246.2109712	0.8076295095880235	LC	1	1.056904851	0	1	3	-0.5921850630675292
Delaware	US-DE	Marsh Wren	Cistothorus palustris	5645	97424	5.794260141238299	1	20	4896	0.40849673202614384	1	Passeriformes	Troglodytidae (Wrens)	Cistothorus_palustris	11.25	10.3	11.65	3.012483055539631	5886.082946218158	232.72908059999997	0.7352242565917935	LC	1	1.028750139	0	1	3	0.12786420563815248
Delaware	US-DE	Black-bellied Plover	Pluvialis squatarola	5759	97424	5.911274429298735	1	29	4896	0.5923202614379085	1	Charadriiformes	Charadriidae (Plovers and Lapwings)	Pluvialis_squatarola	NA	NA	NA	17.67866484229117	NA	NA	NA	NA	NA	NA	NA	NA	NA	0.27655777870757137
Delaware	US-DE	Belted Kingfisher	Megaceryle alcyon	5798	97424	5.951305633108885	1	23	4896	0.46977124183006536	1	Coraciiformes	Alcedinidae (Kingfishers)	Megaceryle_alcyon	152.1666667	154.3	150.8	1.2345454723442657	NA	NA	NA	LC	NA	NA	NA	NA	NA	0.17755202374470136
Delaware	US-DE	Northern Shoveler	Spatula clypeata	5809	97424	5.962596485465594	1	70	4896	1.4297385620915033	1	Anseriformes	Anatidae (Ducks, Geese, and Waterfowl)	Anas_clypeata	613	590	636	32.09575008600513	NA	NA	NA	LC	NA	NA	NA	NA	NA	0.648010572442049
Delaware	US-DE	Short-billed Dowitcher	Limnodromus griseus	5944	97424	6.101166037116111	1	15	4896	0.30637254901960786	1	Charadriiformes	Scolopacidae (Sandpipers and Allies)	Limnodromus_griseus	110.375	116.25	109.125	27.713016805079292	NA	NA	NA	LC	NA	NA	NA	NA	NA	-0.0062615914738943235
Delaware	US-DE	Killdeer	Charadrius vociferus	5969	97424	6.1268270651995405	1	17	4896	0.3472222222222222	1	Charadriiformes	Charadriidae (Plovers and Lapwings)	Charadrius_vociferus	94.275	101	92.1	6.097611262589059	NA	NA	NA	LC	NA	NA	NA	NA	NA	0.04358765565761946
Delaware	US-DE	Cooper's Hawk	Accipiter cooperii	5993	97424	6.151461652159632	1	15	4896	0.30637254901960786	1	Accipitriformes	Accipitridae (Hawks, Eagles, and Kites)	Accipiter_cooperii	452	529	338.5	1.206303076664663	NA	NA	NA	LC	NA	NA	NA	NA	NA	-0.008810885867186898
Delaware	US-DE	Least Sandpiper	Calidris minutilla	6035	97424	6.194572179339794	1	27	4896	0.5514705882352942	1	Charadriiformes	Scolopacidae (Sandpipers and Allies)	Calidris_minutilla	23.45	23.65	22	25.28488358600146	NA	NA	NA	LC	NA	NA	NA	NA	NA	0.2320585885448312
Delaware	US-DE	Sanderling	Calidris alba	6164	97424	6.326983084250287	1	42	4896	0.857843137254902	1	Charadriiformes	Scolopacidae (Sandpipers and Allies)	Calidris_alba	55.55	55.4	52.8	31.670775157525796	NA	NA	NA	LC	NA	NA	NA	NA	NA	0.4118015392204126
Delaware	US-DE	Semipalmated Plover	Charadrius semipalmatus	6196	97424	6.359829200197077	1	13	4896	0.26552287581699346	1	Charadriiformes	Charadriidae (Plovers and Lapwings)	Charadrius_semipalmatus	52	48	47.5	17.548628043813938	NA	NA	NA	LC	NA	NA	NA	NA	NA	-0.07714674405812955
Delaware	US-DE	Swamp Sparrow	Melospiza georgiana	6248	97424	6.41320413861061	1	15	4896	0.30637254901960786	1	Passeriformes	Passerellidae (New World Sparrows)	Melospiza_georgiana	16.575	-999	18.8	3.093027168387523	5238.610288431408	197.08509099999998	0.6222815486877397	LC	1	1.206825876	100	1	3	-0.021749947494059077
Delaware	US-DE	Ruddy Turnstone	Arenaria interpres	6385	97424	6.553826572507801	1	46	4896	0.9395424836601307	1	Charadriiformes	Scolopacidae (Sandpipers and Allies)	Arenaria_interpres	135	120.3	110.3	11.758205341878131	NA	NA	NA	LC	NA	NA	NA	NA	NA	0.4394927701873657
Delaware	US-DE	Pileated Woodpecker	Dryocopus pileatus	6399	97424	6.568196748234521	1	12	4896	0.24509803921568626	1	Piciformes	Picidae (Woodpeckers)	Dryocopus_pileatus	303.875	274.35	307.25	1.2892041030682282	NA	NA	NA	LC	NA	NA	NA	NA	NA	-0.11934184380053357
Delaware	US-DE	Brown Thrasher	Toxostoma rufum	6453	97424	6.623624568894729	1	21	4896	0.428921568627451	1	Passeriformes	Mimidae (Mockingbirds and Thrashers)	Toxostoma_rufum	68.65	68	69	1.552582003960403	5420.466408615294	219.1834562	0.6560022491809198	LC	1	1.837588438	80	1	3	0.106528075065648
Delaware	US-DE	Lesser Yellowlegs	Tringa flavipes	6655	97424	6.8309656758088355	1	25	4896	0.5106209150326797	1	Charadriiformes	Scolopacidae (Sandpipers and Allies)	Tringa_flavipes	81.7	83.7	81.8	8.025009317651705	NA	NA	NA	LC	NA	NA	NA	NA	NA	0.1695075511785244
Delaware	US-DE	Snow Goose	Anser caerulescens	6968	97424	7.152241747413369	1	74	4896	1.511437908496732	1	Anseriformes	Anatidae (Ducks, Geese, and Waterfowl)	Chen_caerulescens	2630.75	2501.75	2744	1046.476415832206	NA	NA	NA	LC	NA	NA	NA	NA	NA	0.6153241288755809
Delaware	US-DE	Blue Grosbeak	Passerina caerulea	7388	97424	7.583347019214978	1	44	4896	0.8986928104575163	1	Passeriformes	Cardinalidae (Cardinals and Allies)	Passerina_caerulea	28.4	27.5	29.3	2.5912911871947144	6711.032516895564	186.6842476	0.8640040347001394	LC	1	1.437750563	100	1	2	0.3753011308931593
Delaware	US-DE	Chimney Swift	Chaetura pelagica	7500	97424	7.698308425028741	1	2	4896	0.04084967320261438	1	Caprimulgiformes	Apodidae (Swifts)	Chaetura_pelagica	23.5	-999	23	8.809985869037824	NA	NA	NA	VU	NA	NA	NA	NA	NA	-0.8054621678227789
Delaware	US-DE	Great Crested Flycatcher	Myiarchus crinitus	7529	97424	7.728075217605518	1	16	4896	0.32679738562091504	1	Passeriformes	Tyrannidae (Tyrant Flycatchers)	Myiarchus_crinitus	33.275	-999	-999	1.5126482073209253	5529.525422788289	216.33211459999995	0.6735620351800886	LC	1	1.506505032	100	2	2	-0.05333285513093035
Delaware	US-DE	Dunlin	Calidris alpina	7550	97424	7.749630481195599	1	54	4896	1.1029411764705883	1	Charadriiformes	Scolopacidae (Sandpipers and Allies)	Calidris_alpina	54.6	57.125	52.25	90.85047226128422	NA	NA	NA	LC	NA	NA	NA	NA	NA	0.4557160173612903
Delaware	US-DE	Eastern Phoebe	Sayornis phoebe	7618	97424	7.819428477582526	1	19	4896	0.3880718954248366	1	Passeriformes	Tyrannidae (Tyrant Flycatchers)	Sayornis_phoebe	19.7	18.9	-999	1.7864049648697315	6451.4115348679825	250.3903636	0.8316125601657944	LC	1	1.294466226	0	1	2	0.013599125207537102
Delaware	US-DE	Eastern Wood-Pewee	Contopus virens	7655	97424	7.857406799146001	1	11	4896	0.22467320261437906	1	Passeriformes	Tyrannidae (Tyrant Flycatchers)	Contopus_virens	NA	NA	NA	1.5737181066158774	6110.20548012974	235.8170482	0.7727899774728827	NA	1	1.1430148	33	2	2	-0.2097541337456269
Delaware	US-DE	Northern Harrier	Circus hudsonius	7849	97424	8.056536377073412	1	35	4896	0.7148692810457516	1	Accipitriformes	Accipitridae (Hawks, Eagles, and Kites)	Circus_cyaneus	436.5	522.5	346	1.4728244922034794	NA	NA	NA	LC	NA	NA	NA	NA	NA	0.25959575604121615
Delaware	US-DE	Bufflehead	Bucephala albeola	7928	97424	8.137625225817047	1	78	4896	1.5931372549019607	1	Anseriformes	Anatidae (Ducks, Geese, and Waterfowl)	Bucephala_albeola	400	334.75	477	10.736374792481648	NA	NA	NA	LC	NA	NA	NA	NA	NA	0.59781061457767
Delaware	US-DE	Yellow-rumped Warbler	Setophaga coronata	7932	97424	8.141730990310396	1	39	4896	0.7965686274509803	1	Passeriformes	Parulidae (New World Warblers)	Dendroica_coronata	NA	NA	NA	6.356666864831022	6285.236147284917	244.1226872	0.8031017828629352	NA	1	1.074351921	0	1	3	0.3020868851435587
Delaware	US-DE	Hairy Woodpecker	Dryobates villosus	7941	97424	8.15096896042043	1	8	4896	0.16339869281045752	1	Piciformes	Picidae (Woodpeckers)	Picoides_villosus	65.875	62.6	69.8	1.3724615337480603	NA	NA	NA	LC	NA	NA	NA	NA	NA	-0.34608272445727284
Delaware	US-DE	Ruby-throated Hummingbird	Archilochus colubris	7988	97424	8.199211693217277	1	6	4896	0.12254901960784313	1	Caprimulgiformes	Trochilidae (Hummingbirds)	Archilochus_colubris	3.1425	3.345	3.05	1.8516536802812307	NA	NA	NA	LC	NA	NA	NA	NA	NA	-0.4570596233677547
Delaware	US-DE	Blue-gray Gnatcatcher	Polioptila caerulea	8016	97424	8.227952044670719	1	11	4896	0.22467320261437906	1	Passeriformes	Polioptilidae (Gnatcatchers)	Polioptila_caerulea	NA	NA	NA	2.846128006746525	5983.319402859291	225.05215479999998	0.7500315314115613	NA	1	0.763427994	0	1	3	-0.22406295953098443
Delaware	US-DE	Cedar Waxwing	Bombycilla cedrorum	8122	97424	8.336754803744457	1	15	4896	0.30637254901960786	1	Passeriformes	Bombycillidae (Waxwings)	Bombycilla_cedrorum	32.04816667	33	30.7	14.511992399125356	3617.576641909205	135.6928298	0.3441186044922051	LC	1	1.499687083	0	0	3	-0.10320346111599753
Delaware	US-DE	Semipalmated Sandpiper	Calidris pusilla	8245	97424	8.46300706191493	1	41	4896	0.8374183006535948	1	Charadriiformes	Scolopacidae (Sandpipers and Allies)	Calidris_pusilla	26.36666667	26.75	24.75	70.3290785628437	NA	NA	NA	NT	NA	NA	NA	NA	NA	0.3112585987099192
Delaware	US-DE	Red-eyed Vireo	Vireo olivaceus	8670	97424	8.899244539333225	1	2	4896	0.04084967320261438	1	Passeriformes	Vireonidae (Vireos, Shrike-Babblers, and Erpornis)	Vireo_olivaceus	16.85	15.6	17.2	2.108172913374437	5915.968273250613	234.662045	0.7404849159667467	LC	1	1.224797133	0	1	3	-0.8504766374064618
Delaware	US-DE	Eastern Kingbird	Tyrannus tyrannus	8916	97424	9.151749055674166	1	32	4896	0.6535947712418301	1	Passeriformes	Tyrannidae (Tyrant Flycatchers)	Tyrannus_tyrannus	40.125	39.7875	41.6	27.22218170070465	6490.799501392151	249.41189899999998	0.837962973632011	LC	1	1.58713489	0	2	3	0.18222818336984042
Delaware	US-DE	Indigo Bunting	Passerina cyanea	9726	97424	9.98316636557727	1	31	4896	0.6331699346405228	1	Passeriformes	Cardinalidae (Cardinals and Allies)	Passerina_cyanea	14.7	14.4	15	3.36236373757235	6449.786168834233	210.03182119999997	0.8246711742033193	LC	1	1.167317335	40	2	3	0.14186304394213028
Delaware	US-DE	Purple Martin	Progne subis	9837	97424	10.097101330267696	1	28	4896	0.5718954248366013	1	Passeriformes	Hirundinidae (Swallows)	Progne_subis	51.45	50.55	51.75	75.49419047599126	5337.9534505124675	177.77134619999998	0.6355131675251431	LC	1	1.730782276	20	2	3	0.09558728300569076
Delaware	US-DE	Field Sparrow	Spizella pusilla	10172	97424	10.440959106585646	1	7	4896	0.14297385620915032	1	Passeriformes	Passerellidae (New World Sparrows)	Spizella_pusilla	12.8	12.75	13.2	3.108877665866878	5744.349796517616	222.96709839999994	0.7101768938952701	LC	1	1.096910013	100	1	3	-0.47411937098800483
Delaware	US-DE	Greater Yellowlegs	Tringa melanoleuca	10288	97424	10.560026276892758	1	54	4896	1.1029411764705883	1	Charadriiformes	Scolopacidae (Sandpipers and Allies)	Tringa_melanoleuca	170	175	164.5	4.791255776804322	NA	NA	NA	LC	NA	NA	NA	NA	NA	0.35963226946323074
Delaware	US-DE	Red-tailed Hawk	Buteo jamaicensis	10870	97424	11.157415010674988	1	42	4896	0.857843137254902	1	Accipitriformes	Accipitridae (Hawks, Eagles, and Kites)	Buteo_jamaicensis	1126	1224	1028	1.5372768128763463	NA	NA	NA	LC	NA	NA	NA	NA	NA	0.23565068969167974
Delaware	US-DE	Eastern Bluebird	Sialia sialis	11280	97424	11.578255871243226	1	96	4896	1.9607843137254901	1	Passeriformes	Turdidae (Thrushes and Allies)	Sialia_sialis	29.65	30.35	29	3.274171589490064	6404.400438501865	219.4379962	0.8187225145945004	LC	1	1.439332694	100	1	3	0.5774571836612928
Delaware	US-DE	House Wren	Troglodytes aedon	11413	97424	11.714772540647068	1	12	4896	0.24509803921568626	1	Passeriformes	Troglodytidae (Wrens)	Troglodytes_aedon	11	11.45	10.95	2.025024117432387	5419.4420081002845	220.4516088	0.6560425497952311	LC	1	1.040404529	0	1	3	-0.29901103052455785
Delaware	US-DE	American Black Duck	Anas rubripes	11604	97424	11.910822795204467	1	59	4896	1.2050653594771243	1	Anseriformes	Anatidae (Ducks, Geese, and Waterfowl)	Anas_rubripes	1153.666667	1107	1245	14.47588831746751	NA	NA	NA	LC	NA	NA	NA	NA	NA	0.3600432607140031
Delaware	US-DE	Dark-eyed Junco	Junco hyemalis	11960	97424	12.276235835112498	1	19	4896	0.3880718954248366	1	Passeriformes	Passerellidae (New World Sparrows)	Junco_hyemalis	19.475	18.425	19.775	5.92026302378298	3605.450343951462	117.01391980000001	0.3390254427055546	LC	1	1.279395425	60	1	3	-0.12646118798088718
Delaware	US-DE	Snowy Egret	Egretta thula	12434	97424	12.762768927574314	1	64	4896	1.3071895424836601	1	Pelecaniformes	Ardeidae (Herons, Egrets, and Bitterns)	Egretta_thula	370	-999	-999	6.076657939577434	NA	NA	NA	LC	NA	NA	NA	NA	NA	0.3733533017426673
Delaware	US-DE	Black Vulture	Coragyps atratus	12556	97424	12.887994744621448	1	20	4896	0.40849673202614384	1	Cathartiformes	Cathartidae (New World Vultures)	Coragyps_atratus	2080.5	2103.75	2065	6.866102631990572	NA	NA	NA	NA	NA	NA	NA	NA	NA	-0.1203726519085591
Delaware	US-DE	Northern Flicker	Colaptes auratus	12601	97424	12.934184595171622	1	20	4896	0.40849673202614384	1	Piciformes	Picidae (Woodpeckers)	Colaptes_auratus	130.6716667	128.4	128	1.9288931442834716	NA	NA	NA	NA	NA	NA	NA	NA	NA	-0.12148354123122458
Delaware	US-DE	Fish Crow	Corvus ossifragus	12825	97424	13.164107406799147	1	8	4896	0.16339869281045752	1	Passeriformes	Corvidae (Crows, Jays, and Magpies)	Corvus_ossifragus	285.05	270	299.95	9.20511988523994	4354.579265998802	89.6893868	0.45836456668665004	LC	1	2.45484486	90	0	3	-0.49493171910647116
Delaware	US-DE	White-breasted Nuthatch	Sitta carolinensis	13863	97424	14.229553292823125	1	13	4896	0.26552287581699346	1	Passeriformes	Sittidae (Nuthatches)	Sitta_carolinensis	21	19.7	-999	1.8391259281909766	6645.480280021951	254.92502599999997	0.8644485432060648	LC	1	1.322219295	0	0	3	-0.32721288025964507
Delaware	US-DE	Chipping Sparrow	Spizella passerina	14038	97424	14.409180489407127	1	31	4896	0.6331699346405228	1	Passeriformes	Passerellidae (New World Sparrows)	Spizella_passerina	12.3	13.4	12.1	5.879094542365291	6183.874031263542	238.983519	0.7854934527464957	LC	1	1.086359831	80	1	3	0.027913764810641506
Delaware	US-DE	Brown-headed Cowbird	Molothrus ater	14228	97424	14.60420430284119	1	22	4896	0.44934640522875813	1	Passeriformes	Icteridae (Troupials and Allies)	Molothrus_ater	42.55	37.3	47.5	35.75342329858687	4897.774966810677	203.9483914	0.5670644718017416	LC	0	1.624809943	80	1	3	-0.11968295426816854
Delaware	US-DE	Forster's Tern	Sterna forsteri	14397	97424	14.77767285268517	1	46	4896	0.9395424836601307	1	Charadriiformes	Laridae (Gulls, Terns, and Skimmers)	Sterna_forsteri	150	-999	-999	10.937198478629343	NA	NA	NA	LC	NA	NA	NA	NA	NA	0.18702047282898226
Delaware	US-DE	Great Egret	Ardea alba	14953	97424	15.348374117260635	1	74	4896	1.511437908496732	1	Pelecaniformes	Ardeidae (Herons, Egrets, and Bitterns)	Casmerodius_albus	873.5	812	935	5.322803069929153	NA	NA	NA	NA	NA	NA	NA	NA	NA	0.37821770308710595
Delaware	US-DE	Great Black-backed Gull	Larus marinus	15044	97424	15.441780259484316	1	47	4896	0.9599673202614379	1	Charadriiformes	Laridae (Gulls, Terns, and Skimmers)	Larus_marinus	1658.5	1488	1827.5	11.663097257539802	NA	NA	NA	LC	NA	NA	NA	NA	NA	0.18251367417151343
Delaware	US-DE	Eastern Towhee	Pipilo erythrophthalmus	15092	97424	15.4910494334045	1	23	4896	0.46977124183006536	1	Passeriformes	Passerellidae (New World Sparrows)	Pipilo_erythrophthalmus	40.3	39.3	41.3	2.2084459297456136	6052.079884369837	230.3390544	0.7622741136525615	LC	1	1.60260252	80	1	3	-0.11950549542456203
Delaware	US-DE	Common Yellowthroat	Geothlypis trichas	16429	97424	16.86340121530629	1	36	4896	0.7352941176470588	1	Passeriformes	Parulidae (New World Warblers)	Geothlypis_trichas	9.666666667	9.775	10.04166667	2.588502839161758	6050.2158562443865	208.59801399999998	0.7583713828821669	LC	1	0.975436404	0	1	3	0.04212721232727111
Delaware	US-DE	House Sparrow	Passer domesticus	16764	97424	17.20725899162424	1	37	4896	0.755718954248366	1	Passeriformes	Passeridae (Old World Sparrows)	Passer_domesticus	27.7	27.7	28	9.105087287734191	5562.162702134582	217.85742399999998	0.6792102876370874	LC	1	1.424337612	50	0	3	0.04744107441622751
Delaware	US-DE	Barn Swallow	Hirundo rustica	17203	97424	17.657866644769257	1	23	4896	0.46977124183006536	1	Passeriformes	Hirundinidae (Swallows)	Hirundo_rustica	19	18.45	18.8	17.112200504999098	4778.775309574381	203.41023659999996	0.5473007546679949	LC	1	1.246259702	30	1	3	-0.16015818649168623
Delaware	US-DE	Herring Gull	Larus argentatus	17361	97424	17.820044342256526	1	29	4896	0.5923202614379085	1	Charadriiformes	Laridae (Gulls, Terns, and Skimmers)	Larus_argentatus	NA	NA	NA	33.015813438602564	NA	NA	NA	NA	NA	NA	NA	NA	NA	-0.06608709104208123
Delaware	US-DE	Herring Gull	Larus argentatus	17361	97424	17.820044342256526	1	3	4896	0.061274509803921566	1	Charadriiformes	Laridae (Gulls, Terns, and Skimmers)	Larus_argentatus	NA	NA	NA	33.015813438602564	NA	NA	NA	NA	NA	NA	NA	NA	NA	-0.9411483544337813
Delaware	US-DE	Double-crested Cormorant	Phalacrocorax auritus	18384	97424	18.87009361143045	1	48	4896	0.9803921568627451	1	Suliformes	Phalacrocoracidae (Cormorants and Shags)	Phalacrocorax_auritus	1876.5	1712.25	1948.5	20.095767261170838	NA	NA	NA	LC	NA	NA	NA	NA	NA	0.12920921395729995
Delaware	US-DE	Osprey	Pandion haliaetus	19042	97424	19.545491870586304	1	72	4896	1.4705882352941175	1	Accipitriformes	Pandionidae (Osprey)	Pandion_haliaetus	NA	NA	NA	1.8934346059574894	NA	NA	NA	LC	NA	NA	NA	NA	NA	0.2914162137886619
Delaware	US-DE	Bald Eagle	Haliaeetus leucocephalus	19386	97424	19.89858761701429	1	126	4896	2.5735294117647056	1	Accipitriformes	Accipitridae (Hawks, Eagles, and Kites)	Haliaeetus_leucocephalus	4740	5350	4130	2.119673264889587	NA	NA	NA	LC	NA	NA	NA	NA	NA	0.5263375337570195
Delaware	US-DE	Gray Catbird	Dumetella carolinensis	20465	97424	21.006117589095087	1	29	4896	0.5923202614379085	1	Passeriformes	Mimidae (Mockingbirds and Thrashers)	Dumetella_carolinensis	NA	NA	NA	2.8555118195054066	4560.177486299199	165.7460702	0.5049318222791908	NA	1	1.547774705	0	1	3	-0.11716412134332564
Delaware	US-DE	Laughing Gull	Leucophaeus atricilla	20568	97424	21.111841024798817	1	75	4896	1.531862745098039	1	Charadriiformes	Laridae (Gulls, Terns, and Skimmers)	Larus_atricilla	308	289	317.25	55.79110655887987	NA	NA	NA	LC	NA	NA	NA	NA	NA	0.284969304462329
Delaware	US-DE	Tree Swallow	Tachycineta bicolor	21134	97424	21.692806700607655	1	50	4896	1.0212418300653594	1	Passeriformes	Hirundinidae (Swallows)	Tachycineta_bicolor	20.8	20.85	21.85	218.50263815114158	6566.378781434364	252.3533918	0.8509451615869443	LC	1	1.326335861	20	1	3	0.10329636756521797
Delaware	US-DE	Mallard	Anas platyrhynchos	21645	97424	22.217318114632945	1	102	4896	2.083333333333333	1	Anseriformes	Anatidae (Ducks, Geese, and Waterfowl)	Anas_platyrhynchos	1121	1099.5	1206.5	25.637516349245352	NA	NA	NA	LC	NA	NA	NA	NA	NA	0.4011447198443608
Delaware	US-DE	Common Grackle	Quiscalus quiscula	21827	97424	22.40413039908031	1	16	4896	0.32679738562091504	1	Passeriformes	Icteridae (Troupials and Allies)	Quiscalus_quiscula	111	97	120	125.15870539217968	6541.521087830056	106.40104079999999	0.8227043786275142	NT	1	2.025715384	70	1	3	-0.3838436291118841
Delaware	US-DE	Ring-billed Gull	Larus delawarensis	22545	97424	23.141115125636393	1	35	4896	0.7148692810457516	1	Charadriiformes	Laridae (Gulls, Terns, and Skimmers)	Larus_delawarensis	518.5	471	566	50.968782660901134	NA	NA	NA	LC	NA	NA	NA	NA	NA	-0.06804014119015506
Delaware	US-DE	House Finch	Haemorhous mexicanus	23531	97424	24.15318607324684	1	28	4896	0.5718954248366013	1	Passeriformes	Fringillidae (Finches, Euphonias, and Allies)	Carpodacus_mexicanus	21.4	21.05	20.7	5.579364967731577	4282.746864945997	176.43811620000002	0.4608307494710442	LC	1	1.330413773	33	0	3	-0.17523648442440642
Delaware	US-DE	White-throated Sparrow	Zonotrichia albicollis	24005	97424	24.639719165708655	1	46	4896	0.9395424836601307	1	Passeriformes	Passerellidae (New World Sparrows)	Zonotrichia_albicollis	25.35	25.1	26.4	5.362738052320869	6429.847631961077	245.4284042	0.8272269215930957	LC	1	1.387389826	90	1	3	0.028270579711954708
Delaware	US-DE	Downy Woodpecker	Dryobates pubescens	24279	97424	24.920964033503036	1	30	4896	0.6127450980392157	1	Piciformes	Picidae (Woodpeckers)	Picoides_pubescens	27.5	28	27.55	1.7135667295280748	NA	NA	NA	LC	NA	NA	NA	NA	NA	-0.15598985013572902
Delaware	US-DE	Northern Mockingbird	Mimus polyglottos	24733	97424	25.386968303498108	1	58	4896	1.184640522875817	1	Passeriformes	Mimidae (Mockingbirds and Thrashers)	Mimus_polyglottos	48.5	46.4	50.5	2.244093215297539	6394.015279138884	246.9408882	0.8215526653229277	LC	1	1.685741739	70	0	3	0.11774762476105662
Delaware	US-DE	Red-bellied Woodpecker	Melanerpes carolinus	26927	97424	27.638980128099856	1	41	4896	0.8374183006535948	1	Piciformes	Picidae (Woodpeckers)	Melanerpes_carolinus	71.775	66	75.25	1.776627119546429	NA	NA	NA	LC	NA	NA	NA	NA	NA	-0.05624636123470375
Delaware	US-DE	American Crow	Corvus brachyrhynchos	27023	97424	27.73751847594022	1	3	4896	0.061274509803921566	1	Passeriformes	Corvidae (Crows, Jays, and Magpies)	Corvus_brachyrhynchos	453	425	458	7.097071839584386	4453.883319548027	96.6693802	0.47593698000049367	LC	1	2.695566513	80	1	3	-1.0785407484185172
Delaware	US-DE	Great Blue Heron	Ardea herodias	27472	97424	28.198390540318606	1	187	4896	3.8194444444444446	1	Pelecaniformes	Ardeidae (Herons, Egrets, and Bitterns)	Ardea_herodias	2388.666667	2204	2661.75	2.6136046740105083	NA	NA	NA	LC	NA	NA	NA	NA	NA	0.5884401005598677
Delaware	US-DE	Tufted Titmouse	Baeolophus bicolor	28764	97424	29.524552471670223	1	36	4896	0.7352941176470588	1	Passeriformes	Paridae (Tits, Chickadees, and Titmice)	Baeolophus_bicolor	21.6	20.6	21.7	2.754514403661851	6548.313465872414	251.87720659999997	0.8478796129538217	LC	1	1.334453751	20	0	2	-0.1317865902211919
Delaware	US-DE	Blue Jay	Cyanocitta cristata	29301	97424	30.07575135490228	1	34	4896	0.6944444444444444	1	Passeriformes	Corvidae (Crows, Jays, and Magpies)	Cyanocitta_cristata	85.25	77.1	82.4	3.71440509418742	6260.487015070102	236.62866400000001	0.7977708788396598	LC	1	1.944482672	40	1	3	-0.16166393230885362
Delaware	US-DE	European Starling	Sturnus vulgaris	30155	97424	30.95233207423222	1	29	4896	0.5923202614379085	1	Passeriformes	Sturnidae (Starlings)	Sturnus_vulgaris	NA	NA	NA	37.29393763889386	3797.269581658006	106.6145516	0.369020395116762	NA	1	1.892279973	80	1	3	-0.2375316228910354
Delaware	US-DE	American Goldfinch	Spinus tristis	30467	97424	31.27258170471342	1	54	4896	1.1029411764705883	1	Passeriformes	Fringillidae (Finches, Euphonias, and Allies)	Carduelis_tristis	12.8	12.55	13.1	5.776771292104596	5987.59490301162	229.8851654	0.7515374819300807	LC	1	1.10720997	33	1	3	0.022513531762740832
Delaware	US-DE	Song Sparrow	Melospiza melodia	30987	97424	31.806331088848744	1	72	4896	1.4705882352941175	1	Passeriformes	Passerellidae (New World Sparrows)	Melospiza_melodia	23.35	20.5	21	3.5741714321039764	6221.986491136229	238.24273259999998	0.7916722774275486	LC	1	1.406519743	70	1	3	0.14021861166343247
Delaware	US-DE	Canada Goose	Branta canadensis	33381	97424	34.263631138117915	1	110	4896	2.246732026143791	1	Anseriformes	Anatidae (Ducks, Geese, and Waterfowl)	Branta_canadensis	3984.5	3877	4135.75	66.20280238593276	NA	NA	NA	LC	NA	NA	NA	NA	NA	0.2991102617262082
Delaware	US-DE	Carolina Wren	Thryothorus ludovicianus	34283	97424	35.18948103136804	1	30	4896	0.6127450980392157	1	Passeriformes	Troglodytidae (Wrens)	Thryothorus_ludovicianus	19.56666667	18.7	21.2	2.2034134351541184	6186.001728007625	242.26386239999997	0.786387588031682	LC	1	1.279514093	40	0	3	-0.26313027829048685
Delaware	US-DE	Carolina Chickadee	Poecile carolinensis	34787	97424	35.706807357529975	1	43	4896	0.8782679738562091	1	Passeriformes	Paridae (Tits, Chickadees, and Titmice)	Parus_carolinensis	10.25	9.9	10.1	3.0247761863197407	6310.478053921044	242.597408	0.8070229581632807	LC	1	1	0	0	3	-0.11557104053186221
Delaware	US-DE	Mourning Dove	Zenaida macroura	37860	97424	38.86106092954508	1	42	4896	0.857843137254902	1	Columbiformes	Columbidae (Pigeons and Doves)	Zenaida_macroura	119	115.5	123	4.9564908093864855	NA	NA	NA	LC	NA	NA	NA	NA	NA	-0.15184103568938434
Delaware	US-DE	Turkey Vulture	Cathartes aura	38379	97424	39.39378387255707	1	44	4896	0.8986928104575163	1	Cathartiformes	Cathartidae (New World Vultures)	Cathartes_aura	1776	1811	1426	8.941035044817117	NA	NA	NA	LC	NA	NA	NA	NA	NA	-0.13632476879561073
Delaware	US-DE	American Robin	Turdus migratorius	38414	97424	39.42970931187387	1	62	4896	1.2663398692810457	1	Passeriformes	Turdidae (Thrushes and Allies)	Turdus_migratorius	78.78333333	75	84.9	13.679679142624932	3644.2726721703407	161.26514659999998	0.3527603623491342	LC	1	1.894869657	20	1	3	0.009520216917526247
Delaware	US-DE	Red-winged Blackbird	Agelaius phoeniceus	39227	97424	40.26420594514698	1	91	4896	1.8586601307189543	1	Passeriformes	Icteridae (Troupials and Allies)	Agelaius_phoeniceus	54	39.6	63.75	73.26119952276981	5031.328854211935	214.9922048	0.5909714515945327	LC	1	1.719331287	90	1	3	0.16746422212626622
Delaware	US-DE	Northern Cardinal	Cardinalis cardinalis	46523	97424	47.753120381014945	1	82	4896	1.6748366013071896	1	Passeriformes	Cardinalidae (Cardinals and Allies)	Cardinalis_cardinalis	43.05	41.825	44.075	3.417974793609011	3834.3952224025475	148.5241322	0.3820876391264005	LC	1	1.629919036	40	0	3	0.06978586549964085
District of Columbia	US-DC	Forster's Tern	Sterna forsteri	510	48911	1.0427102287828913	1	0	3956	0	0	Charadriiformes	Laridae (Gulls, Terns, and Skimmers)	Sterna_forsteri	150	-999	-999	10.937198478629343	NA	NA	NA	LC	NA	NA	NA	NA	NA	-0.2939968396512504
District of Columbia	US-DC	Fox Sparrow	Passerella iliaca	527	48911	1.0774672364089877	1	3	3956	0.07583417593528817	1	Passeriformes	Passerellidae (New World Sparrows)	Passerella_iliaca	33.8	-999	-999	2.347193193385797	4994.18418781685	200.4106476	0.5824193254169195	NA	1	1.525821952	90	2	2	0.29468191318069625
District of Columbia	US-DC	Northern Waterthrush	Parkesia noveboracensis	544	48911	1.1122242440350842	1	1	3956	0.02527805864509606	1	Passeriformes	Parulidae (New World Warblers)	Seiurus_noveboracensis	17	-999	-999	1.7109873947590466	5119.814106651232	203.43725959999998	0.6036906808107075	LC	1	1.212187604	80	2	1	-0.01930444721811517
District of Columbia	US-DC	Canvasback	Aythya valisineria	557	48911	1.138803132219746	1	5	3956	0.1263902932254803	1	Anseriformes	Anatidae (Ducks, Geese, and Waterfowl)	Aythya_valisineria	1218.666667	1173	1252	29.54745241191271	NA	NA	NA	LC	NA	NA	NA	NA	NA	0.4481793282960748
District of Columbia	US-DC	Red-breasted Nuthatch	Sitta canadensis	568	48911	1.1612929606836908	1	2	3956	0.05055611729019212	1	Passeriformes	Sittidae (Nuthatches)	Sitta_canadensis	10.35	10	11	2.0015635915273444	6008.251229176253	228.93656620000002	0.7547958479185752	LC	1	0.991226076	0	0	3	0.13916862795052284
District of Columbia	US-DC	Lesser Yellowlegs	Tringa flavipes	570	48911	1.165382020404408	1	1	3956	0.02527805864509606	1	Charadriiformes	Scolopacidae (Sandpipers and Allies)	Tringa_flavipes	81.7	83.7	81.8	8.025009317651705	NA	NA	NA	LC	NA	NA	NA	NA	NA	-0.03835704808549052
District of Columbia	US-DC	Pine Warbler	Setophaga pinus	577	48911	1.1796937294269183	1	2	3956	0.05055611729019212	1	Passeriformes	Parulidae (New World Warblers)	Dendroica_pinus	11.9	11.1	-999	2.43362377361732	5362.497060572878	201.680931	0.643524149331943	LC	1	1.072441077	20	1	3	0.1327530881431805
District of Columbia	US-DC	Greater Yellowlegs	Tringa melanoleuca	584	48911	1.1940054384494285	1	4	3956	0.10111223458038424	1	Charadriiformes	Scolopacidae (Sandpipers and Allies)	Tringa_melanoleuca	170	175	164.5	4.791255776804322	NA	NA	NA	LC	NA	NA	NA	NA	NA	0.3496807816164033
District of Columbia	US-DC	Solitary Sandpiper	Tringa solitaria	586	48911	1.1980944981701458	1	2	3956	0.05055611729019212	1	Charadriiformes	Scolopacidae (Sandpipers and Allies)	Tringa_solitaria	48.5	53.55	49.55	1.8410800189102603	NA	NA	NA	LC	NA	NA	NA	NA	NA	0.12643684701462563
District of Columbia	US-DC	Redhead	Aythya americana	595	48911	1.2164952669133733	1	1	3956	0.02527805864509606	1	Anseriformes	Anatidae (Ducks, Geese, and Waterfowl)	Aythya_americana	1056.25	1012.5	1118	47.60958675734731	NA	NA	NA	LC	NA	NA	NA	NA	NA	-0.055874381555426886
District of Columbia	US-DC	Blue Grosbeak	Passerina caerulea	598	48911	1.222628856494449	1	4	3956	0.10111223458038424	1	Passeriformes	Cardinalidae (Cardinals and Allies)	Passerina_caerulea	28.4	27.5	29.3	2.5912911871947144	6711.032516895564	186.6842476	0.8640040347001394	LC	1	1.437750563	100	1	2	0.34001319423674603
District of Columbia	US-DC	Bonaparte's Gull	Chroicocephalus philadelphia	603	48911	1.2328515057962421	1	5	3956	0.1263902932254803	1	Charadriiformes	Laridae (Gulls, Terns, and Skimmers)	Larus_philadelphia	191	175	189	49.25251307124156	NA	NA	NA	LC	NA	NA	NA	NA	NA	0.4157964921704729
District of Columbia	US-DC	Louisiana Waterthrush	Parkesia motacilla	618	48911	1.2635194537016214	1	3	3956	0.07583417593528817	1	Passeriformes	Parulidae (New World Warblers)	Seiurus_motacilla	20.825	20.85	20.1	1.3286999837605749	6059.172482105481	237.5612306	0.7646408387755854	LC	1	1.298853076	50	2	1	0.2296779175737035
District of Columbia	US-DC	Bay-breasted Warbler	Setophaga castanea	647	48911	1.322810819652021	1	0	3956	0	0	Passeriformes	Parulidae (New World Warblers)	Dendroica_castanea	12.11333333	11.55	13	1.8134557390466008	6095.872168297267	238.3840818	0.7708446064581201	LC	1	1.071882007	0	2	2	-0.3910962539954533
District of Columbia	US-DC	Tennessee Warbler	Oreothlypis peregrina	666	48911	1.3616568869988346	1	0	3956	0	0	Passeriformes	Parulidae (New World Warblers)	Vermivora_peregrina	9.55	9.65	9.9	2.9507038029317565	5664.8108247146865	221.13223619999997	0.696722996672908	LC	1	0.949390007	0	2	2	-0.4029077913665088
District of Columbia	US-DC	Nashville Warbler	Oreothlypis ruficapilla	681	48911	1.3923248349042139	1	1	3956	0.02527805864509606	1	Passeriformes	Parulidae (New World Warblers)	Vermivora_ruficapilla	8.4	8.35	8.65	2.0504517223704837	5563.759734399009	216.23889719999997	0.6792067338500993	LC	1	0.908485019	0	2	2	-0.11096706253477762
District of Columbia	US-DC	Canada Warbler	Cardellina canadensis	705	48911	1.4413935515528205	1	3	3956	0.07583417593528817	1	Passeriformes	Parulidae (New World Warblers)	Wilsonia_canadensis	10.35	10.075	10.475	1.5227469415787473	5908.7429109087125	210.073695	0.735225013673163	LC	1	1.002166062	0	2	2	0.17592849136128128
District of Columbia	US-DC	Common Loon	Gavia immer	740	48911	1.5129520966653718	1	2	3956	0.05055611729019212	1	Gaviiformes	Gaviidae (Loons)	Gavia_immer	NA	NA	NA	3.942013118704755	NA	NA	NA	LC	NA	NA	NA	NA	NA	0.031216762953440693
District of Columbia	US-DC	Purple Finch	Haemorhous purpureus	774	48911	1.5824661119175645	1	1	3956	0.02527805864509606	1	Passeriformes	Fringillidae (Finches, Euphonias, and Allies)	Carpodacus_purpureus	25.23333333	25.1	25.55	3.292726104848931	4366.192780656502	188.95568319999998	0.47669681808273773	LC	1	1.367355921	33	1	2	-0.16320664189863318
District of Columbia	US-DC	Peregrine Falcon	Falco peregrinus	776	48911	1.5865551716382815	1	2	3956	0.05055611729019212	1	Falconiformes	Falconidae (Falcons and Caracaras)	Falco_pelegrinoides	827.25	939.4166667	639.8333333	1.243959730373969	NA	NA	NA	LC	NA	NA	NA	NA	NA	0.011831477964200334
District of Columbia	US-DC	American Coot	Fulica americana	778	48911	1.590644231358999	1	6	3956	0.15166835187057634	1	Gruiformes	Rallidae (Rails, Gallinules, and Coots)	Fulica_caribaea	620.5	538	688	46.37497063457263	NA	NA	NA	LC	NA	NA	NA	NA	NA	0.37875783485193754
District of Columbia	US-DC	Yellow-throated Vireo	Vireo flavifrons	778	48911	1.590644231358999	1	0	3956	0	0	Passeriformes	Vireonidae (Vireos, Shrike-Babblers, and Erpornis)	Vireo_flavifrons	18	-999	-999	1.3457951467497329	5011.102994456986	187.3539542	0.5830578657441708	LC	1	1.255272505	0	2	2	-0.4663402051623193
District of Columbia	US-DC	American Wigeon	Mareca americana	787	48911	1.6090450001022265	1	1	3956	0.02527805864509606	1	Anseriformes	Anatidae (Ducks, Geese, and Waterfowl)	Anas_americana	786	710	792	29.865986404398004	NA	NA	NA	LC	NA	NA	NA	NA	NA	-0.17000396206871266
District of Columbia	US-DC	Blue-winged Warbler	Vermivora cyanoptera	790	48911	1.6151785896833022	1	4	3956	0.10111223458038424	1	Passeriformes	Parulidae (New World Warblers)	Vermivora_pinus	8.9325	8.6	8.9	1.3252526811012106	6059.69149713438	210.96914919999998	0.7603300629650713	LC	1	0.949390007	0	2	3	0.22638338318025147
District of Columbia	US-DC	White-eyed Vireo	Vireo griseus	821	48911	1.678559015354419	1	0	3956	0	0	Passeriformes	Vireonidae (Vireos, Shrike-Babblers, and Erpornis)	Vireo_griseus	11.8	11.7	11.5	2.030001283794765	6310.533123990311	246.2109712	0.8076295095880235	LC	1	1.056904851	0	1	3	-0.48829411878084594
District of Columbia	US-DC	Red-breasted Merganser	Mergus serrator	823	48911	1.6826480750751365	1	1	3956	0.02527805864509606	1	Anseriformes	Anatidae (Ducks, Geese, and Waterfowl)	Mergus_serrator	1042.583333	908	1135	23.050358930206126	NA	NA	NA	LC	NA	NA	NA	NA	NA	-0.18825704626058626
District of Columbia	US-DC	Gadwall	Mareca strepera	905	48911	1.8502995236245423	1	2	3956	0.05055611729019212	1	Anseriformes	Anatidae (Ducks, Geese, and Waterfowl)	Anas_strepera	850	849	968	15.61762252657514	NA	NA	NA	LC	NA	NA	NA	NA	NA	-0.05092577744031457
District of Columbia	US-DC	Blackburnian Warbler	Setophaga fusca	909	48911	1.8584776430659768	1	1	3956	0.02527805864509606	1	Passeriformes	Parulidae (New World Warblers)	Dendroica_fusca	9.75	9.5	10	1.9212195087315134	5131.327412174379	202.31369999999998	0.6054084636278652	LC	1	0.989004616	0	2	3	-0.22881678014395596
District of Columbia	US-DC	Barred Owl	Strix varia	917	48911	1.874833881948846	1	14	3956	0.3538928210313448	1	Strigiformes	Strigidae (Owls)	Strix_varia	NA	NA	NA	1.3185997002329974	NA	NA	NA	LC	NA	NA	NA	NA	NA	0.6426686337684693
District of Columbia	US-DC	Merlin	Falco columbarius	918	48911	1.8768784118092043	1	4	3956	0.10111223458038424	1	Falconiformes	Falconidae (Falcons and Caracaras)	Falco_columbarius	187.575	212	162.5	1.1656495265235394	NA	NA	NA	LC	NA	NA	NA	NA	NA	0.16510259294401644
District of Columbia	US-DC	Savannah Sparrow	Passerculus sandwichensis	954	48911	1.9504814867821143	1	1	3956	0.02527805864509606	1	Passeriformes	Passerellidae (New World Sparrows)	Passerculus_sandwichensis	20.2	18.68333334	20.5125	5.4975344002651	6351.693958531725	244.0033406	0.8140698157224331	LC	1	1.315296352	80	1	3	-0.2485351668439643
District of Columbia	US-DC	Northern Shoveler	Spatula clypeata	983	48911	2.0097728527325143	1	25	3956	0.6319514661274014	1	Anseriformes	Anatidae (Ducks, Geese, and Waterfowl)	Anas_clypeata	613	590	636	32.09575008600513	NA	NA	NA	LC	NA	NA	NA	NA	NA	0.8531877110469896
District of Columbia	US-DC	Spotted Sandpiper	Actitis macularius	1003	48911	2.0506634499396865	1	10	3956	0.2527805864509606	1	Charadriiformes	Scolopacidae (Sandpipers and Allies)	Actitis_macularius	41.85833333	47.25	36.9	2.005030955773258	NA	NA	NA	LC	NA	NA	NA	NA	NA	0.47138741062940687
District of Columbia	US-DC	American Kestrel	Falco sparverius	1071	48911	2.189691480444072	1	0	3956	0	0	Falconiformes	Falconidae (Falcons and Caracaras)	Falco_sparverius	115.5	120	111	1.5061860645128773	NA	NA	NA	LC	NA	NA	NA	NA	NA	-0.5967749489601556
District of Columbia	US-DC	Blue-headed Vireo	Vireo solitarius	1076	48911	2.199914129745865	1	4	3956	0.10111223458038424	1	Passeriformes	Vireonidae (Vireos, Shrike-Babblers, and Erpornis)	Vireo_solitarius	15.55833333	15.4	15.3	1.4621349998740396	6257.560229301242	242.267959	0.7982193500326129	LC	1	1.184691431	0	2	3	0.10029430107449476
District of Columbia	US-DC	Brown Creeper	Certhia americana	1144	48911	2.3389421602502503	1	3	3956	0.07583417593528817	1	Passeriformes	Certhiidae (Treecreepers)	Certhia_americana	9	8.75	9	1.6402026304813986	6647.40544859258	254.99999999999997	0.8647792356565931	NA	1	0.908485019	10	1	2	-0.021623717304408305
District of Columbia	US-DC	Cape May Warbler	Setophaga tigrina	1158	48911	2.367565578295271	1	1	3956	0.02527805864509606	1	Passeriformes	Parulidae (New World Warblers)	Dendroica_tigrina	10.58	10.025	11.1	1.9585253209077387	6343.930472932647	215.8545426	0.8081322784479215	LC	1	1.002166062	0	2	2	-0.3276175247758738
District of Columbia	US-DC	Horned Grebe	Podiceps auritus	1171	48911	2.3941444664799327	1	7	3956	0.1769464105156724	1	Podicipediformes	Podicipedidae (Grebes)	Podiceps_auritus	420.5833333	378	441	5.446677472927912	NA	NA	NA	VU	NA	NA	NA	NA	NA	0.2698866564725467
District of Columbia	US-DC	Ruddy Duck	Oxyura jamaicensis	1196	48911	2.445257712988898	1	0	3956	0	0	Anseriformes	Anatidae (Ducks, Geese, and Waterfowl)	Oxyura_jamaicensis	550	549	590	28.02316671988579	NA	NA	NA	LC	NA	NA	NA	NA	NA	-0.6418240822397332
District of Columbia	US-DC	Green Heron	Butorides virescens	1235	48911	2.524994377542884	1	24	3956	0.6066734074823054	1	Pelecaniformes	Ardeidae (Herons, Egrets, and Bitterns)	Butorides_virescens	212	184	211	1.7322634633949276	NA	NA	NA	NA	NA	NA	NA	NA	NA	0.7430209672961575
District of Columbia	US-DC	Sharp-shinned Hawk	Accipiter striatus	1240	48911	2.535217026844677	1	4	3956	0.10111223458038424	1	Accipitriformes	Accipitridae (Hawks, Eagles, and Kites)	Accipiter_erythronemius	138.5	174	103	1.667089428454836	NA	NA	NA	LC	NA	NA	NA	NA	NA	0.04240210734026918
District of Columbia	US-DC	Yellow-billed Cuckoo	Coccyzus americanus	1273	48911	2.6026865122365113	1	6	3956	0.15166835187057634	1	Cuculiformes	Cuculidae (Cuckoos)	Coccyzus_americanus	61	62.6	59.65	1.350371768731903	NA	NA	NA	LC	NA	NA	NA	NA	NA	0.17781165187072207
District of Columbia	US-DC	Palm Warbler	Setophaga palmarum	1315	48911	2.6885567663715726	1	11	3956	0.2780586450960566	1	Passeriformes	Parulidae (New World Warblers)	Dendroica_palmarum	10.25	10.6	9.7	3.5483756083793416	5446.095866314314	222.10363180000002	0.6607224867959656	LC	1	1.012837225	100	2	2	0.3986480759814649
District of Columbia	US-DC	American Black Duck	Anas rubripes	1326	48911	2.711046594835518	1	1	3956	0.02527805864509606	1	Anseriformes	Anatidae (Ducks, Geese, and Waterfowl)	Anas_rubripes	1153.666667	1107	1245	14.47588831746751	NA	NA	NA	LC	NA	NA	NA	NA	NA	-0.3829026664709744
District of Columbia	US-DC	Warbling Vireo	Vireo gilvus	1336	48911	2.7314918934391037	1	7	3956	0.1769464105156724	1	Passeriformes	Vireonidae (Vireos, Shrike-Babblers, and Erpornis)	Vireo_gilvus	13.0975	12.1	11.3	1.9194783099426733	5572.965733097275	231.5304358	0.683257020444682	LC	1	1.082796138	0	1	3	0.21609126076680374
District of Columbia	US-DC	Veery	Catharus fuscescens	1376	48911	2.8132730878534478	1	4	3956	0.10111223458038424	1	Passeriformes	Turdidae (Thrushes and Allies)	Catharus_fuscescens	31.925	39.7	43.3	1.6390669084457263	5930.3096447532125	237.0069612	0.743243733988833	LC	1	1.503790683	100	2	3	-6.76837406051109e-5
District of Columbia	US-DC	Winter Wren	Troglodytes hiemalis	1436	48911	2.935944879474965	1	2	3956	0.05055611729019212	1	Passeriformes	Troglodytidae (Wrens)	Troglodytes_troglodytes	9.225	9.175	9.85	1.4624752543042652	5051.3315329151455	213.1290908	0.5939705463547303	LC	1	0.968137243	50	1	3	-0.23933406459319298
District of Columbia	US-DC	Caspian Tern	Hydroprogne caspia	1525	48911	3.117908037046881	1	2	3956	0.05055611729019212	1	Charadriiformes	Laridae (Gulls, Terns, and Skimmers)	Sterna_caspia	654.6666667	588	694	7.363854539677022	NA	NA	NA	LC	NA	NA	NA	NA	NA	-0.26387378865231165
District of Columbia	US-DC	Hooded Merganser	Lophodytes cucullatus	1529	48911	3.1260861564883156	1	9	3956	0.2275025278058645	1	Anseriformes	Anatidae (Ducks, Geese, and Waterfowl)	Lophodytes_cucullatus	617	617	617	5.554367758542062	NA	NA	NA	LC	NA	NA	NA	NA	NA	0.2579359548098136
District of Columbia	US-DC	Black-crowned Night-Heron	Nycticorax nycticorax	1671	48911	3.416409396659238	1	46	3956	1.1627906976744187	1	Pelecaniformes	Ardeidae (Herons, Egrets, and Bitterns)	Nycticorax_nycticorax	NA	NA	NA	4.934594230159991	NA	NA	NA	NA	NA	NA	NA	NA	NA	0.8937919168242326
District of Columbia	US-DC	Common Merganser	Mergus merganser	1687	48911	3.4491218744249763	1	4	3956	0.10111223458038424	1	Anseriformes	Anatidae (Ducks, Geese, and Waterfowl)	Mergus_merganser	1462.5	1232	1709	15.529082687231492	NA	NA	NA	NA	NA	NA	NA	NA	NA	-0.08322486398503313
District of Columbia	US-DC	Orchard Oriole	Icterus spurius	1714	48911	3.5043241806546583	1	4	3956	0.10111223458038424	1	Passeriformes	Icteridae (Troupials and Allies)	Icterus_spurius	20.05	19.9	19.85	2.8867665137536767	5572.957604232845	201.13887839999998	0.6782309053598383	LC	1	1.288919606	30	2	2	-0.0897045430083832
District of Columbia	US-DC	Rose-breasted Grosbeak	Pheucticus ludovicianus	1725	48911	3.5268140091186035	1	5	3956	0.1263902932254803	1	Passeriformes	Cardinalidae (Cardinals and Allies)	Pheucticus_ludovicianus	45.1	45.6	43.6	2.10760211712288	6249.6305773900085	238.88112739999997	0.7963483455759076	LC	1	1.62324929	20	2	3	-0.013133950422468146
District of Columbia	US-DC	Ring-necked Duck	Aythya collaris	1795	48911	3.669931099343706	1	9	3956	0.2275025278058645	1	Anseriformes	Anatidae (Ducks, Geese, and Waterfowl)	Aythya_collaris	730	680	730	17.68934364366408	NA	NA	NA	LC	NA	NA	NA	NA	NA	0.19248175866098086
District of Columbia	US-DC	Yellow Warbler	Setophaga petechia	1918	48911	3.9214082721678154	1	3	3956	0.07583417593528817	1	Passeriformes	Parulidae (New World Warblers)	Dendroica_aestiva	NA	NA	NA	2.6246960250668856	NA	NA	NA	NA	NA	NA	NA	NA	NA	-0.2325057007173567
District of Columbia	US-DC	Chestnut-sided Warbler	Setophaga pensylvanica	1923	48911	3.931630921469608	1	5	3956	0.1263902932254803	1	Passeriformes	Parulidae (New World Warblers)	Dendroica_pensylvanica	9.6	9.275	9.725	1.9789185177046753	6575.1588094727485	253.21871	0.852539869499572	LC	1	0.968482949	0	2	3	-0.05747690310727756
District of Columbia	US-DC	Field Sparrow	Spizella pusilla	1946	48911	3.978655108257856	1	1	3956	0.02527805864509606	1	Passeriformes	Passerellidae (New World Sparrows)	Spizella_pusilla	12.8	12.75	13.2	3.108877665866878	5744.349796517616	222.96709839999994	0.7101768938952701	LC	1	1.096910013	100	1	3	-0.5394501652788051
District of Columbia	US-DC	Hermit Thrush	Catharus guttatus	2029	48911	4.148351086667621	1	9	3956	0.2275025278058645	1	Passeriformes	Turdidae (Thrushes and Allies)	Catharus_guttatus	30.55	-999	-999	1.877702220335176	6462.384175601991	247.83406480000002	0.8330040713408036	LC	1	1.478566496	50	1	3	0.14247506200233578
District of Columbia	US-DC	Golden-crowned Kinglet	Regulus satrapa	2030	48911	4.150395616527979	1	7	3956	0.1769464105156724	1	Passeriformes	Regulidae (Kinglets)	Regulus_satrapa	6.103333333	6.1	6.3	3.2938298322841026	5557.970863355411	219.9425086	0.6788619686160329	LC	1	0.792391689	0	1	3	0.04536396931011889
District of Columbia	US-DC	Brown Thrasher	Toxostoma rufum	2032	48911	4.154484676248696	1	8	3956	0.20222446916076847	1	Passeriformes	Mimidae (Mockingbirds and Thrashers)	Toxostoma_rufum	68.65	68	69	1.552582003960403	5420.466408615294	219.1834562	0.6560022491809198	LC	1	1.837588438	80	1	3	0.0961146293806176
District of Columbia	US-DC	Acadian Flycatcher	Empidonax virescens	2090	48911	4.273067408149496	1	1	3956	0.02527805864509606	1	Passeriformes	Tyrannidae (Tyrant Flycatchers)	Empidonax_virescens	12.7	12.8	13.25	1.5723093031778772	6033.516810607069	236.6122246	0.7602421693373868	LC	1	1.100370545	0	2	3	-0.5685830141819644
District of Columbia	US-DC	Yellow-bellied Sapsucker	Sphyrapicus varius	2236	48911	4.571568767761853	1	16	3956	0.40444893832153694	1	Piciformes	Picidae (Woodpeckers)	Sphyrapicus_varius	50.3	49	-999	1.5003351673748502	NA	NA	NA	LC	NA	NA	NA	NA	NA	0.33327976093224626
District of Columbia	US-DC	Killdeer	Charadrius vociferus	2277	48911	4.655394492036556	1	5	3956	0.1263902932254803	1	Charadriiformes	Charadriidae (Plovers and Lapwings)	Charadrius_vociferus	94.275	101	92.1	6.097611262589059	NA	NA	NA	LC	NA	NA	NA	NA	NA	-0.12643302195260545
District of Columbia	US-DC	Black-throated Green Warbler	Setophaga virens	2402	48911	4.910960724581383	1	3	3956	0.07583417593528817	1	Passeriformes	Parulidae (New World Warblers)	Dendroica_virens	9	8.5	9	1.98775895229425	5487.9026314330295	218.5337592	0.6670443619829056	LC	1	0.939519253	0	2	3	-0.3243338737015299
District of Columbia	US-DC	Pied-billed Grebe	Podilymbus podiceps	2471	48911	5.052033284946127	1	7	3956	0.1769464105156724	1	Podicipediformes	Podicipedidae (Grebes)	Podilymbus_podiceps	440	358	498	3.4996161114978133	NA	NA	NA	LC	NA	NA	NA	NA	NA	-0.03486151220191916
District of Columbia	US-DC	Ruby-throated Hummingbird	Archilochus colubris	2489	48911	5.088834822432582	1	10	3956	0.2527805864509606	1	Caprimulgiformes	Trochilidae (Hummingbirds)	Archilochus_colubris	3.1425	3.345	3.05	1.8516536802812307	NA	NA	NA	LC	NA	NA	NA	NA	NA	0.10047922062534634
District of Columbia	US-DC	Lesser Scaup	Aythya affinis	2498	48911	5.107235591175809	1	16	3956	0.40444893832153694	1	Anseriformes	Anatidae (Ducks, Geese, and Waterfowl)	Aythya_affinis	788.5	750	842.5	24.3181816909409	NA	NA	NA	LC	NA	NA	NA	NA	NA	0.2880624971966754
District of Columbia	US-DC	Swainson's Thrush	Catharus ustulatus	2511	48911	5.133814479360471	1	6	3956	0.15166835187057634	1	Passeriformes	Turdidae (Thrushes and Allies)	Catharus_ustulatus	30.06666667	30.45	29.7	2.455053389506819	3984.0508026392995	186.436547	0.4130990884251776	LC	1	1.481442629	50	2	3	-0.09940665034869119
District of Columbia	US-DC	Blackpoll Warbler	Setophaga striata	2558	48911	5.229907382797326	1	3	3956	0.07583417593528817	1	Passeriformes	Parulidae (New World Warblers)	Dendroica_striata	12.39166667	12.05	12.3	2.132403542883042	6260.941222388708	240.61522279999997	0.7985050904161493	NT	1	1.07371835	0	2	3	-0.35001259668022816
District of Columbia	US-DC	Cooper's Hawk	Accipiter cooperii	2601	48911	5.317822166792746	1	13	3956	0.32861476238624876	1	Accipitriformes	Accipitridae (Hawks, Eagles, and Kites)	Accipiter_cooperii	452	529	338.5	1.206303076664663	NA	NA	NA	LC	NA	NA	NA	NA	NA	0.18725245157063275
District of Columbia	US-DC	Magnolia Warbler	Setophaga magnolia	2615	48911	5.346445584837767	1	5	3956	0.1263902932254803	1	Passeriformes	Parulidae (New World Warblers)	Dendroica_magnolia	8.6	8.275	8.7	1.9611556319639216	6245.920420281668	214.02831079999999	0.791625902331766	LC	1	0.911157609	0	2	3	-0.18291501266193128
District of Columbia	US-DC	Eastern Bluebird	Sialia sialis	2623	48911	5.362801823720635	1	7	3956	0.1769464105156724	1	Passeriformes	Turdidae (Thrushes and Allies)	Sialia_sialis	29.65	30.35	29	3.274171589490064	6404.400438501865	219.4379962	0.8187225145945004	LC	1	1.439332694	100	1	3	-0.059222832840368694
District of Columbia	US-DC	Laughing Gull	Leucophaeus atricilla	2685	48911	5.489562675062869	1	4	3956	0.10111223458038424	1	Charadriiformes	Laridae (Gulls, Terns, and Skimmers)	Larus_atricilla	308	289	317.25	55.79110655887987	NA	NA	NA	LC	NA	NA	NA	NA	NA	-0.27287665341127576
[truncated: 7,320 more rows]
